# Supplementary material for: TreeSnatcher plus: capturing phylogenetic trees from images
Source: BMC Bioinformatics. 2012 May 24;13:110. doi: 10.1186/1471-2105-13-110 (PMC3411374; doi:10.1186/1471-2105-13-110)
Supplement: Additional file 1 — MS Excel XLS table with Benchmark tree set results and results on non-rectangular trees. [file 1471-2105-13-110-S1.xls]

## Sheet: BenchmarkTreeSet
TreeSnatcher Plus	Performance on the Benchmark treeset by Joseph Hughes
February 2012	(Hughes J: TreeRipper web application: towards a fully automated optical tree recognition software.
Laubach T, von Haeseler A, Lercher MJ	BMC Bioinformatics 2011 doi:10.1186/1471-2105-12-178.)
Image/Folder name	Topology Reconstruction	Text input	Remarks
	(time/sec) taken in 30 s intervals	(time/min)
1471-2148-4-28-1	30	3
1471-2148-6-93-1	90	15	TreeRipper was able to recognize the topology and the species names (they needed manual correction).
1471-2148-6-93-2	90	10	One manual branch length
1471-2148-6-99-1	300	7	Corrected three branch portions that were not recognized as horizontal, corrected some overlapping regions
1471-2148-6-99-2	300	6	Some pixel corrections were necessary, the look-ahead distance needed to be decreased, corrected some overlapping regions
1471-2148-6-99-3	30	1.5
1471-2148-6-99-5	60	1.5	Corrected an overlapping region
1471-2148-7-138-2	150	2	Corrected two branches that were not recognized as horizontal; used white line for symbols overlapping a branch
1471-2148-7-147-17	120	5	Binarized, sharpened, removed some 'false positive' nodes
1471-2148-7-162-2	300	6	Corrected branch segments that were not recognized as horizontal; did some pixel corrections, specified a manual branch length
1471-2148-7-173-7	180	6	Straightened some branches, removed overlaps
1471-2148-7-198-1	30	1.5
1471-2148-7-198-4	30	1
1471-2148-7-204-1	60	2.5
1471-2148-7-216-1	480	5	Needed several tries, sharpened the image, corrected overlapping branches
1471-2148-7-216-2	30	5
1471-2148-7-222-4	780	4	Needed several tries, corrected branch sections not recognized as horizontal, did some pixel corrections
1471-2148-7-224-1	30	1.5
1471-2148-7-227-2	30	3.5
1471-2148-7-227-3	90	10	Corrected a bend in a branch
1471-2148-7-241-6	60	2	Separated a vertical line into two single lines
1471-2148-7-241-7	60	1.5	Sharpened the image
1471-2148-8-32-2	420	4	Corrected some branch segments that were not recognized as horizontal, specified some manual branch lengths
1471-2148-8-33-1	30	1
1471-2148-8-46-1	30	1
1471-2148-8-69-6	120	7	Did local thresholding, corrected two symbols overlapping branches
1471-2148-8-98-1	120	2	Corrected one branch that was not recognized as horizontal, did minor pixel corrections
1471-2148-8-100-3	60	4
1471-2148-8-100-4	30	2	Removed the node at the 'root' branch
1471-2148-8-112-4	120	4	Corrected two regions with overlapping text
1471-2148-8-120-1	360	9	Corrected some regions with overlapping text, drew two horizontal branch portions, straightened two branch segments
1471-2148-8-129-4	90	1.5	Exchanged some colors
1471-2148-8-160-1	30	1.5
1471-2148-8-190-6	60	3
1471-2148-8-194-2	60	3.5	Entered one manual branch length
1471-2148-8-251-2	30	1.5
1471-2148-8-300-1	30	2.5	Removed one overlapping text segment
1471-2148-8-300-2	30	3
1471-2148-9-5-3	30	4
1471-2148-9-11-1	90	3	Entered one manual branch length
1471-2148-9-21-1	90	2.5	Corrected two overlapping regions
1471-2148-9-21-8	120	2.5	Entered two manual branch lengths
1471-2148-9-21-9	90	2.5	Straightened one branch
1471-2148-9-35-2	60	5	Scaled the image by 0,5; removed a tip node from the 'root' branch
1471-2148-9-40-2	120	1.5	Corrected some overlapping regions, entered one manual branch length
1471-2148-9-40-3	90	1.5	Needed two tries, corrected one overlapping region
1471-2148-9-40-4	180	2.5	Needed several tries, did global thresholding, straightened some branches
1471-2148-9-40-5	90	1.5	Deleted one 'false positive' node, corrected some pixels
1471-2148-9-49-1	120	7	Straightened some branches, added numbers to two species as they had no outer branches, maybe the tree is meant to be multifurcating
1471-2148-9-64-2	180	4	Straightened two branches, corrected some lines, entered one manual branch length
1471-2148-9-81-1	600	10	Straightened some branches, entered two manual branch lengths, corrected overlapping symbols
1471-2148-9-81-2	240	10	Straightened some branches, corrected some overlapping regions
1471-2148-9-127-2	60	1.5	Corrected some overlapping regions, entered one manual branch length
1471-2148-9-137-2	360	10	Sharpened the image, added horizontal branch segments, corrected many overlapping regions
1471-2148-9-137-3	180	5	Straightened one branch, corrected overlapping text structures
1471-2148-9-148-1	240	35	Needed several tries, entered two manual branch lengths, corrected some overlapping structures
1471-2148-9-148-3	900	10	Needed several tries, did color changes using the fill dialog, corrrected overlapping text structures, entered seven manual branch lengths
1471-2148-9-179-2	120	6	Straightened some branches, corrected some overlapping regions, separated triangular shapes from tips
1471-2148-9-179-4	30	2.5
1471-2148-9-179-5	120	2.5	Needed two tries, corrected some overlapping structures
1471-2148-9-197-2	600	8	Corrected overlapping regions, straightened some branches, painted straight outer branches, used stencil to remove thick branch segments
1471-2148-9-207-3	60	3
1471-2148-9-229-2	360	7	Straightened some branches, added horizontal outer branch segments, corrected some overlapping text structures
1471-2148-9-229-7	600	10	Corrected many overlapping regions, entered several manual branch lengths, made color replacements, added branches, inner nodes and tips
1471-2148-9-237-1	90	5	Removed two nodes in order to get a multifurcating subtree
1471-2148-9-237-6	900	10	Corrected some branches, added lines, dragged branches, set inner nodes and tips, removed artifacts, straightened some branches
1471-2148-9-239-2	60	5	Omitted OTUs for which no tips are present
1471-2148-9-239-3	60	5	Omitted OTUs for which no tips are present
1471-2148-9-258-4	150	2.5	Entered one manual branch length, straightened some branches
1471-2148-9-279-1	30	1.5
1471-2148-9-282-5	60	3	Scaled the image by 0,5; redrew two branches
1471-2148-9-282-6	90	3	Sharpened the image, scaled the image by 0,5
1471-2148-9-287-5	90	3	Separated two branches, typed one manual branch length
1471-2148-9-287-6	30	4
1471-2148-9-287-7	30	4
1471-2148-9-287-8	30	3
1471-2148-9-287-9	30	2
1471-2148-9-287-10	30	4	Sharpened the image
1471-2148-9-287-11	30	2.5
1471-2148-9-291-2	30	1
1471-2148-9-297-1	180	0	Sharpened the image, scaled the image by 2, no tip labels in the image
1471-2148-9-299-1	60	3
1471-2148-10-17-2	30	4
1471-2148-10-21-1	30	1.5
1471-2148-10-26-6	600	10	Corrected three branches that were not recognized as horizontal, corrected overlapping branches and overlapping text structures
1471-2148-10-39-1	30	2.5
1471-2148-10-45-2	30	1.5	Tree 1
	60	2	Tree 2: Typed one manual branch length
	90	1.5	Tree 3: Drew branches through symbols that overlapped the tree
1471-2148-10-51-1	1800	15	Needed several tries, scaled the image by 2, straightened branch segments, masked branches, removed artifacts, redrew tree portions
1471-2148-10-51-2	600	4	Typed ten manual branch lengths, straightened several branches
1471-2148-10-51-3	60	1.5	Typed one manual branch length
1471-2148-10-52-2	90	1	Straightened one branch, corrected overlapping structures
1471-2148-10-57-4	30	2
1471-2148-10-61-4	30	1
1471-2148-10-62-5	300	8	Entered some manual branch lengths, straightened some lines
1471-2148-10-62-6	60	5
1471-2148-10-69-1	30	2
1471-2148-10-69-2	120	5	Treated the multifurcation at a subtree as multiple bifurcations
1471-2148-10-87-3	30	3
1471-2148-10-87-4	30	3
1471-2148-10-117-2	120	6
Average time in s needed
for topology reconstruction:	165
Average time in min needed	4.41176
for entering species names:
Minimum time in s needed
for topology reconstruction:	30
Maximum time in s needed	1800
for topology reconstruction:
Minimum time in min needed	0
for text entry:
Maximum time in min needed	35
for text entry:
Shortest job:	1 min
Longest job:	45 min

## Sheet: InternetTrees
TreeSnatcher Plus	Performance on non-rectangular trees randomly selected after a Google search
February 2012
Laubach T, von Haeseler A, Lercher MJ
Image/Folder name	Topology Reconstruction	Text input	Remarks
	(time/sec) taken in 30 s intervals	(time/min)
450px_Phylogenetic_tree	240	2	Needed several tries, then scale 2x, lowered the look-ahead value, added an inner node
DNApolamino	600	8	Sharpened the image, corrected many overlaps, removed some inner nodes
Phylogenetic Tree 2	180	2	Set and erased some points, removed an inner node and the tip of the 'root' branch
Phylogenetic_Tree_of_Life	900	4	Used LINE SELECTION to approximately measure all branch lengths, then entered them manually
reptilecladogram14	180	4	Sharpened the image, corrected some overlaps, added an inner node
TreeOfLife	780	4	Scaled the tree by 0.5 two times, used LINE SELECTION to approximately measure all branch lengths, entered them manually, corrected some overlaps
universal_tree2hotbugs_600	90	3	Sharpened the image, removed some artifacts, moved one node
vert_tree	360	2	Redrew all branches using the source image as template; TreeSnatcher Plus did not treat the alpha channel correctly
bustard	1080	3	Sharpened the image, separated two pairs of parallel lines, drew two branches using 'Mask user drawings', used LINE SELECTION to appr. Measure branch lengths
RotatedTree (1471-2148-6-99-1 rotated by 6 degrees)	360	7	Sharpened, binarized, thinned the image, corrected overlapping regions, entered ten manual branch lengths
Minimum time in s needed for topology	90
Maximum time in s needed for topology	1080
Minimum time in min needed for text input	2
Maximum time in min needed for text input	8
