# Supplementary material for: TreeSnatcher plus: capturing phylogenetic trees from images
Source: BMC Bioinformatics. 2012 May 24;13:110. doi: 10.1186/1471-2105-13-110 (PMC3411374; doi:10.1186/1471-2105-13-110)
Supplement: Additional file 2 — ZIP files containing several folders, each of which with TreeSnatcher Plus snapshot files, the original image and a text file. [file 1471-2105-13-110-S2.zip]

Archive with 215 entries (190 files):
- 1471-2148-4-28-1/
- 1471-2148-4-28-1/1471-2148-4-28-1-l.jpg
- 1471-2148-4-28-1/1471-2148-4-28-1-l.phy
- 1471-2148-4-28-1/1471-2148-4-28-1-l.ser
- 1471-2148-4-28-1/1471-2148-4-28-1-l_b.PNG
- 1471-2148-4-28-1/1471-2148-4-28-1-l_c.PNG
- 1471-2148-4-28-1/1471-2148-4-28-1-l_o.PNG
- 1471-2148-4-28-1/Performance
- 1471-2148-6-93-1/
- 1471-2148-6-93-1/1471-2148-6-93-1-l.jpg
- 1471-2148-6-93-1/1471-2148-6-93-1-l.phy
- 1471-2148-6-93-1/1471-2148-6-93-1-l.ser
- 1471-2148-6-93-1/1471-2148-6-93-1-l_b.PNG
- 1471-2148-6-93-1/1471-2148-6-93-1-l_c.PNG
- 1471-2148-6-93-1/1471-2148-6-93-1-l_o.PNG
- 1471-2148-6-93-1/Performance
- 1471-2148-6-93-2/
- 1471-2148-6-93-2/1471-2148-6-93-2-l.jpg
- 1471-2148-6-93-2/1471-2148-6-93-2-l.phy
- 1471-2148-6-93-2/1471-2148-6-93-2-l.ser
- 1471-2148-6-93-2/1471-2148-6-93-2-l_b.PNG
- 1471-2148-6-93-2/1471-2148-6-93-2-l_c.PNG
- 1471-2148-6-93-2/1471-2148-6-93-2-l_o.PNG
- 1471-2148-6-93-2/Performance
- 1471-2148-6-99-1/
- 1471-2148-6-99-1/1471-2148-6-99-1-l.jpg
- 1471-2148-6-99-1/1471-2148-6-99-1-l.phy
- 1471-2148-6-99-1/1471-2148-6-99-1-l.ser
- 1471-2148-6-99-1/1471-2148-6-99-1-l_b.PNG
- 1471-2148-6-99-1/1471-2148-6-99-1-l_c.PNG
- 1471-2148-6-99-1/1471-2148-6-99-1-l_o.PNG
- 1471-2148-6-99-1/Performance
- 1471-2148-6-99-2/
- 1471-2148-6-99-2/1471-2148-6-99-2-l.jpg
- 1471-2148-6-99-2/1471-2148-6-99-2-l.phy
- 1471-2148-6-99-2/1471-2148-6-99-2-l.ser
- 1471-2148-6-99-2/1471-2148-6-99-2-l_b.PNG
- 1471-2148-6-99-2/1471-2148-6-99-2-l_c.PNG
- 1471-2148-6-99-2/1471-2148-6-99-2-l_o.PNG
- 1471-2148-6-99-2/Performance
- 1471-2148-6-99-2/Performance~
- 1471-2148-6-99-3/
- 1471-2148-6-99-3/1471-2148-6-99-3-l.jpg
- 1471-2148-6-99-3/1471-2148-6-99-3-l.phy
- 1471-2148-6-99-3/1471-2148-6-99-3-l.ser
- 1471-2148-6-99-3/1471-2148-6-99-3-l_b.PNG
- 1471-2148-6-99-3/1471-2148-6-99-3-l_c.PNG
- 1471-2148-6-99-3/1471-2148-6-99-3-l_o.PNG
- 1471-2148-6-99-3/Performance
- 1471-2148-6-99-3/Performance~
- 1471-2148-6-99-5/
- 1471-2148-6-99-5/1471-2148-6-99-5-l.jpg
- 1471-2148-6-99-5/1471-2148-6-99-5-l.phy
- 1471-2148-6-99-5/1471-2148-6-99-5-l.ser
- 1471-2148-6-99-5/1471-2148-6-99-5-l_b.PNG
- 1471-2148-6-99-5/1471-2148-6-99-5-l_c.PNG
- 1471-2148-6-99-5/1471-2148-6-99-5-l_o.PNG
- 1471-2148-6-99-5/Performance
- 1471-2148-7-138-2/
- 1471-2148-7-138-2/1471-2148-7-138-2-l.jpg
- 1471-2148-7-138-2/1471-2148-7-138-2-l.phy
- 1471-2148-7-138-2/1471-2148-7-138-2-l.ser
- 1471-2148-7-138-2/1471-2148-7-138-2-l_b.PNG
- 1471-2148-7-138-2/1471-2148-7-138-2-l_c.PNG
- 1471-2148-7-138-2/1471-2148-7-138-2-l_o.PNG
- 1471-2148-7-138-2/Performance
- 1471-2148-7-147-17/
- 1471-2148-7-147-17/1471-2148-7-147-17-l.jpg
- 1471-2148-7-147-17/1471-2148-7-147-17-l.phy
- 1471-2148-7-147-17/1471-2148-7-147-17-l.ser
- 1471-2148-7-147-17/1471-2148-7-147-17-l_b.PNG
- 1471-2148-7-147-17/1471-2148-7-147-17-l_c.PNG
- 1471-2148-7-147-17/1471-2148-7-147-17-l_o.PNG
- 1471-2148-7-147-17/Performance
- 1471-2148-7-162-2/
- 1471-2148-7-162-2/1471-2148-7-162-2-l.jpg
- 1471-2148-7-162-2/1471-2148-7-162-2-l.phy
- 1471-2148-7-162-2/1471-2148-7-162-2-l.ser
- 1471-2148-7-162-2/1471-2148-7-162-2-l_b.PNG
- 1471-2148-7-162-2/1471-2148-7-162-2-l_c.PNG
- 1471-2148-7-162-2/1471-2148-7-162-2-l_o.PNG
- 1471-2148-7-162-2/Performance
- 1471-2148-7-173-7/
- 1471-2148-7-173-7/1471-2148-7-173-7-l.jpg
- 1471-2148-7-173-7/1471-2148-7-173-7-l.phy
- 1471-2148-7-173-7/1471-2148-7-173-7-l.ser
- 1471-2148-7-173-7/1471-2148-7-173-7-l_b.PNG
- 1471-2148-7-173-7/1471-2148-7-173-7-l_c.PNG
- 1471-2148-7-173-7/1471-2148-7-173-7-l_o.PNG
- 1471-2148-7-173-7/Performance
- 1471-2148-7-173-7/Performance~
- 1471-2148-7-198-1/
- 1471-2148-7-198-1/1471-2148-7-198-1-l.jpg
- 1471-2148-7-198-1/1471-2148-7-198-1-l.phy
- 1471-2148-7-198-1/1471-2148-7-198-1-l.ser
- 1471-2148-7-198-1/1471-2148-7-198-1-l_b.PNG
- 1471-2148-7-198-1/1471-2148-7-198-1-l_c.PNG
- 1471-2148-7-198-1/1471-2148-7-198-1-l_o.PNG
- 1471-2148-7-198-1/Performance
- 1471-2148-7-198-1/Performance~
- 1471-2148-7-198-4/
- 1471-2148-7-198-4/1471-2148-7-198-4-l.jpg
- 1471-2148-7-198-4/1471-2148-7-198-4-l.phy
- 1471-2148-7-198-4/1471-2148-7-198-4-l.ser
- 1471-2148-7-198-4/1471-2148-7-198-4-l_b.PNG
- 1471-2148-7-198-4/1471-2148-7-198-4-l_c.PNG
- 1471-2148-7-198-4/1471-2148-7-198-4-l_o.PNG
- 1471-2148-7-198-4/Performance
- 1471-2148-7-198-4/Performance~
- 1471-2148-7-204-1/
- 1471-2148-7-204-1/1471-2148-7-204-1-l.jpg
- 1471-2148-7-204-1/1471-2148-7-204-1-l.phy
- 1471-2148-7-204-1/1471-2148-7-204-1-l.ser
- 1471-2148-7-204-1/1471-2148-7-204-1-l_b.PNG
- 1471-2148-7-204-1/1471-2148-7-204-1-l_c.PNG
- 1471-2148-7-204-1/1471-2148-7-204-1-l_o.PNG
- 1471-2148-7-204-1/Performance
- 1471-2148-7-204-1/Performance~
- 1471-2148-7-216-1/
- 1471-2148-7-216-1/1471-2148-7-216-1-l.jpg
- 1471-2148-7-216-1/1471-2148-7-216-1-l.phy
- 1471-2148-7-216-1/1471-2148-7-216-1-l.ser
- 1471-2148-7-216-1/1471-2148-7-216-1-l_b.PNG
- 1471-2148-7-216-1/1471-2148-7-216-1-l_c.PNG
- 1471-2148-7-216-1/1471-2148-7-216-1-l_o.PNG
- 1471-2148-7-216-1/Performance
- 1471-2148-7-216-1/Performance~
- 1471-2148-7-216-2/
- 1471-2148-7-216-2/1471-2148-7-216-2-l.jpg
- 1471-2148-7-216-2/1471-2148-7-216-2-l.phy
- 1471-2148-7-216-2/1471-2148-7-216-2-l.ser
- 1471-2148-7-216-2/1471-2148-7-216-2-l_b.PNG
- 1471-2148-7-216-2/1471-2148-7-216-2-l_c.PNG
- 1471-2148-7-216-2/1471-2148-7-216-2-l_o.PNG
- 1471-2148-7-216-2/Performance
- 1471-2148-7-216-2/Performance~
- 1471-2148-7-222-4/
- 1471-2148-7-222-4/1471-2148-7-222-4-l.jpg
- 1471-2148-7-222-4/1471-2148-7-222-4-l.phy
- 1471-2148-7-222-4/1471-2148-7-222-4-l.ser
- 1471-2148-7-222-4/1471-2148-7-222-4-l_b.PNG
- 1471-2148-7-222-4/1471-2148-7-222-4-l_c.PNG
- 1471-2148-7-222-4/1471-2148-7-222-4-l_o.PNG
- 1471-2148-7-222-4/Performance
- 1471-2148-7-222-4/Performance~
- 1471-2148-7-224-1/
- 1471-2148-7-224-1/1471-2148-7-224-1-l.jpg
- 1471-2148-7-224-1/1471-2148-7-224-1-l.phy
- 1471-2148-7-224-1/1471-2148-7-224-1-l.ser
- 1471-2148-7-224-1/1471-2148-7-224-1-l_b.PNG
- 1471-2148-7-224-1/1471-2148-7-224-1-l_c.PNG
- 1471-2148-7-224-1/1471-2148-7-224-1-l_o.PNG
- 1471-2148-7-224-1/Performance
- 1471-2148-7-227-2/
- 1471-2148-7-227-2/1471-2148-7-227-2-l.jpg
- 1471-2148-7-227-2/1471-2148-7-227-2-l.phy
- 1471-2148-7-227-2/1471-2148-7-227-2-l.ser
- 1471-2148-7-227-2/1471-2148-7-227-2-l_b.PNG
- 1471-2148-7-227-2/1471-2148-7-227-2-l_c.PNG
- 1471-2148-7-227-2/1471-2148-7-227-2-l_o.PNG
- 1471-2148-7-227-2/Performance
- 1471-2148-7-227-2/Performance~
- 1471-2148-7-227-3/
- 1471-2148-7-227-3/1471-2148-7-227-3-l.jpg
- 1471-2148-7-227-3/1471-2148-7-227-3-l.phy
- 1471-2148-7-227-3/1471-2148-7-227-3-l.ser
- 1471-2148-7-227-3/1471-2148-7-227-3-l_b.PNG
- 1471-2148-7-227-3/1471-2148-7-227-3-l_c.PNG
- 1471-2148-7-227-3/1471-2148-7-227-3-l_o.PNG
- 1471-2148-7-227-3/Performance
- 1471-2148-7-241-6/
- 1471-2148-7-241-6/1471-2148-7-241-6-l.jpg
- 1471-2148-7-241-6/1471-2148-7-241-6-l.phy
- 1471-2148-7-241-6/1471-2148-7-241-6-l.ser
- 1471-2148-7-241-6/1471-2148-7-241-6-l_b.PNG
- 1471-2148-7-241-6/1471-2148-7-241-6-l_c.PNG
- 1471-2148-7-241-6/1471-2148-7-241-6-l_o.PNG
- 1471-2148-7-241-6/Performance
- 1471-2148-7-241-6/Performance~
- 1471-2148-7-241-7/
- 1471-2148-7-241-7/1471-2148-7-241-7-l.jpg
- 1471-2148-7-241-7/1471-2148-7-241-7-l.phy
- 1471-2148-7-241-7/1471-2148-7-241-7-l.ser
- 1471-2148-7-241-7/1471-2148-7-241-7-l_b.PNG
- 1471-2148-7-241-7/1471-2148-7-241-7-l_c.PNG
- 1471-2148-7-241-7/1471-2148-7-241-7-l_o.PNG
- 1471-2148-7-241-7/Performance
- 1471-2148-7-241-7/Performance~
- 1471-2148-8-32-2/
- 1471-2148-8-32-2/1471-2148-8-32-2-l.jpg
- 1471-2148-8-32-2/1471-2148-8-32-2-l.newick
- 1471-2148-8-32-2/1471-2148-8-32-2.ser
- 1471-2148-8-32-2/1471-2148-8-32-2_b.PNG
- 1471-2148-8-32-2/1471-2148-8-32-2_c.PNG
- 1471-2148-8-32-2/1471-2148-8-32-2_o.PNG
- 1471-2148-8-32-2/Performance
- 1471-2148-8-32-2/Performance~
- 1471-2148-8-33-1/
- 1471-2148-8-33-1/1471-2148-8-33-1-l.jpg
- 1471-2148-8-33-1/1471-2148-8-33-1-l.phy
- 1471-2148-8-33-1/1471-2148-8-33-1-l.ser
- 1471-2148-8-33-1/1471-2148-8-33-1-l_b.PNG
- 1471-2148-8-33-1/1471-2148-8-33-1-l_c.PNG
- 1471-2148-8-33-1/1471-2148-8-33-1-l_o.PNG
- 1471-2148-8-33-1/Performance
- 1471-2148-8-33-1/Performance~
- 1471-2148-8-46-1/
- 1471-2148-8-46-1/1471-2148-8-46-1-l.jpg
- 1471-2148-8-46-1/1471-2148-8-46-1-l.phy
- 1471-2148-8-46-1/1471-2148-8-46-1-l.ser
- 1471-2148-8-46-1/1471-2148-8-46-1-l_b.PNG
- 1471-2148-8-46-1/1471-2148-8-46-1-l_c.PNG
- 1471-2148-8-46-1/1471-2148-8-46-1-l_o.PNG
- 1471-2148-8-46-1/Performance
- 1471-2148-8-46-1/Performance~
