# Supplementary material for: TreeSnatcher plus: capturing phylogenetic trees from images
Source: BMC Bioinformatics. 2012 May 24;13:110. doi: 10.1186/1471-2105-13-110 (PMC3411374; doi:10.1186/1471-2105-13-110)
Supplement: Additional file 2 — ZIP files containing several folders, each of which with TreeSnatcher Plus snapshot files, the original image and a text file. [file 1471-2105-13-110-S2.zip › 1471-2148-4-28-1/1471-2148-4-28-1-l.phy]

(Alcinae:189, (((Charadriinae:23, (Haematopodini:11, Recurvirostrinae:11):11):88, (Rynchopini:38, (Sternini:24, (Larini:11, Stercorariini:11):11):13):75):0, (Glareolidae:114, (Burhinidae:112, Chionidae:114):0):0):50, (Thinocoridae:38, (Scolopacidae:24, (Jacanidae:11, Rostratulidae:12):11):13):125);
