# Supplementary material for: TreeSnatcher plus: capturing phylogenetic trees from images
Source: BMC Bioinformatics. 2012 May 24;13:110. doi: 10.1186/1471-2105-13-110 (PMC3411374; doi:10.1186/1471-2105-13-110)
Supplement: Additional file 2 — ZIP files containing several folders, each of which with TreeSnatcher Plus snapshot files, the original image and a text file. [file 1471-2105-13-110-S2.zip › 1471-2148-6-93-1/1471-2148-6-93-1-l.phy]

((Dasypodidae:1.4767, (Myrmecophagidae:0.9837, (Bradypodidae:0.4907, Megalonychidae:0.4907):0.4930):0.4930):0.4930, ((((Leporidae:0.7907, Ochotonidae:0.7907):0.7907, ((Gliridae:0.9651, (Aplodontidae:0.4814, Scluridae:0.4814):0.4837):0.4837, (((Castoridae:0.6581, (Geomyidae:0.3279, Heteromyidae:0.3279):0.3302):0.3302, ((Anomaluridae:0.3279, Pedetidae:0.3279):0.3302, (Dipodidae:0.3279, Muridae:0.3279):0.3302):0.3302):0.3302, (Ctenodactylidae:1.1860, (Hystricidae:1.0558, ((Bathyergidae:0.6163, (Petromuridae:0.3070, Thryonomyidae:0.3070):0.3093):0.3070, (Erethizontidae:0.7930, ((Abrocomidae:0.6605, (Dasyproctidae:0.4953, (Agoutidae:0.3302, (Cavilidae:0.1651, Hydrochaeridae:0.1651):0.1651):0.1651):0.1651):0.0000, ((Chinchillidae:0.2628, Dinomyidae:0.2628):0.2651, (Capromyidae:0.3930, ((Ctenomyidae:0.1279, Octodontidae:0.1302):0.1326, (Echimyidae:0.1302, Myocastoridae:0.1302):0.1326):0.1302):0.1372):0.1302):0.1326):0.1302):0.1326):0.1302):0.1326):0.1302):0.1302):0.1302, (Tupalidae:1.4977, (Cynocephalidae:1.2837, ((Tarslidae:0.8558, ((Cercopithecidae:0.4256, (Hominidae:0.2140, Hylobatidae:0.2140):0.2140):0.2140, (Callitrichidae:0.3209, Cebidae:0.3209):0.3209):0.2140):0.2140, ((Galagonidae:0.4279, Loridae:0.4279):0.4279, (Daubentonlidae:0.6419, ((Indridae:0.2140, Lemuridae:0.2140):0.2140, (Cheirogaleidae:0.2140, Megaladapidae:0.2116):0.2140):0.2140):0.2140):0.2140):0.2140):0.2140):0.2140):0.1326, (((Nesophontidae:0.6442, Solenodontidae:0.6442):0.6442, (Talpidae:0.8581, (Erinaceidae:0.4279, Soricidae:0.4279):0.4302):0.4302):0.4302, ((((Camelidae:1.2163, ((Suidae:0.5442, Tayassuidae:0.5442):0.5465, ((Hippopotamidae:0.8395, (((Balaenopteridae:0.2372, Eschrichtiidae:0.2372):0.2372, (Balaenidae:0.2372, Neobalaenidae:0.2372):0.2372):0.2395, (Physeteridae:0.5884, (Ziphiidae:0.4698, (Platanistidae:0.3442, (Monodontidae:0.2186, (Delphinidae:0.1000, Phocoenidae:0.1000):0.1186):0.1256):0.1256):0.1186):0.1256):0.1256):0.1256, (Tragulidae:0.8093, (Antilocapridae:0.6419, (Giraffidae:0.4791, (Bovidae:0.3209, (Cervidae:0.1605, Moschidae:0.1605):0.1605):0.1605):0.1605):0.1628):0.1605):0.1256):0.1256):0.1256, (Equidae:0.8930, (Rhinocerotidae:0.4465, Tapiridae:0.4465):0.4465):0.4488):0.1256, (Manidae:1.2814, ((Viverridae:0.8256, (Felidae:0.5488, (Herpestidae:0.2744, Hyaenidae:0.2744):0.2744):0.2767):0.2744, (Canidae:0.9163, ((Mustelidae:0.3651, Procyonidae:0.3651):0.3674, (Ursidae:0.5488, (Phocidae:0.3651, (Odobenidae:0.1814, Otarlidae:0.1814):0.1814):0.1837):0.1837):0.1837):0.1837):0.1837):0.1837):0.1256, ((Pteropodidae:1.0442, (Rhinopomatidae:0.6953, (Megadermatidae:0.3465, Rhinolophidae:0.3465):0.3488):0.3488):0.3488, ((Nycteridae:0.7953, (Craseonycteridae:0.3977, Embalonuridae:0.3977):0.3837):0.3977, ((Mystacinidae:0.7465, (Noctilionidae:0.4977, (Mormoopidae:0.2488, Phyllostomidae:0.2488):0.2488):0.2488):0.2488, ((Myzopodidae:0.5977, (Thyropteridae:0.3977, (Furipteridae:0.1977, Thyropteridae:0.1977):0.2000):0.2000):0.1977, (Molossidae:0.3977, Vespertilionidae:0.3977):0.3977):0.2000):0.1977):0.2000):0.2000):0.1233):0.1256):0.1256, (((Macroscelididae:0.8372, (Chrysochloridae:0.4186, Tenrecidae:0.4186):0.4186):0.4186, (Orycteropodidae:0.6279, Plesiorycteropodidae:0.6279):0.6279):0.4186, (Elephantidae:1.2558, (Procavlidae:0.8372, (Dugongidae:0.4186, Trichechidae:0.4186):0.4186):0.4186):0.4209):0.5419);
