# Supplementary material for: TreeSnatcher plus: capturing phylogenetic trees from images
Source: BMC Bioinformatics. 2012 May 24;13:110. doi: 10.1186/1471-2105-13-110 (PMC3411374; doi:10.1186/1471-2105-13-110)
Supplement: Additional file 2 — ZIP files containing several folders, each of which with TreeSnatcher Plus snapshot files, the original image and a text file. [file 1471-2105-13-110-S2.zip › 1471-2148-6-93-1/Performance]

Topology:	1.5 min (incl. visual inspection of horizontal branch segments)
Text:	15 min (TreeRipper can recognize the tree and the species names. However, manual correction of the OCRed names will require an equal amount of time as typing them in)
