# Supplementary material for: TreeSnatcher plus: capturing phylogenetic trees from images
Source: BMC Bioinformatics. 2012 May 24;13:110. doi: 10.1186/1471-2105-13-110 (PMC3411374; doi:10.1186/1471-2105-13-110)
Supplement: Additional file 2 — ZIP files containing several folders, each of which with TreeSnatcher Plus snapshot files, the original image and a text file. [file 1471-2105-13-110-S2.zip › 1471-2148-6-93-2/1471-2148-6-93-2-l.phy]

(((((PRIMATES:1.0000, (Cynocephalidae:0.4978, Tupaiidae:0.4978):0.5000):0.5022, ((((Camelidae:1.0519, ((Suidae:0.4675, Tayassuidae:0.4675):0.4697, ((Tragulidae:0.6580, (Antilocapridae:0.4935, (Bovidae:0.3268, (Cervidae:0.1623, Giraffidae:0.1623):0.1645):0.1667):0.1645):0.1645, (Hippopotamidae:0.7121, ((Balaenidae:0.3983, (Balaenopteridae:0.1970, Eschrichtiidae:0.1970):0.2013):0.1991, (Physeteridae:0.4848, (Ziphiidae:0.3701, (Platanistidae:0.2597, (Monodontidae:0.1450, (Delphinidae:0.0325, Phocoenidae:0.0325):0.1126):0.1126):0.1126):0.1147):0.1126):0.1126):0.1126):0.1147):0.1126):0.1126, (Equidae:0.7749, (Rhinocerotidae:0.3853, Tapiridae:0.3853):0.3896):0.3874):0.1147, (CARNIVORA:0.6364, Manidae:0.6364):0.6407):0.1126, (Pteropodidae:1.2359, (Emballonuridae:1.0801, ((((Myzopodidae:0.4610, (Thyropteridae:0.3074, (Furipteridae:0.1515, Natalidae:0.1515):0.1558):0.1537):0.1558, (Mystacinidae:0.4091, (Molossidae:0.2035, Vespertilionidae:0.2035):0.2056):0.2078):0.1537, (Noctilionidae:0.5130, (Mormoopidae:0.2554, Phyllostomidae:0.2576):0.2576):0.2576):0.1537, ((Megadermatidae:0.4610, (Nycteridae:0.2294, Rhinolophidae:0.2294):0.2316):0.2294, (Craseonycteridae:0.3442, Rhinopomatidae:0.3442):0.3300):0.2316):0.1558):0.1537):0.1558):0.1126):0.1234, ((Leporidae:0.7208, Ochotonidae:0.7208):0.7229, (((Pedetidae:0.7208, (Dipodidae:0.3593, Muridae:0.3615):0.3615):0.3615, ((Hystricidae:0.6017, (Bathyergidae:0.2987, Thryonomyidae:0.2987):0.3030):0.3009, (Erethizontidae:0.7208, ((((Cavilidae:0.1775, Hydrochaeridae:0.1797):0.1818, (Dasyproctidae:0.1775, Agoutidae:0.1797):0.1818):0.1818, (Abrocomidae:0.2684, Chinchillidae:0.2684):0.2727):0.0000, (Capromyidae:0.5433, (Dinomyidae:0.5433, (Octodontidae:0.3593, (Echimyidae:0.1775, Myocastoridae:0.1775):0.1818):0.1818):0.0000):0.0000):0.1797):0.1818):0.1797):0.1818, ((Anomaluridae:0.9481, (Gliridae:0.6299, (Sciuridae:0.3139, Aplodontidae:0.3160):0.3160):0.3182):0.0000, (Castoridae:0.9502, (Geomyidae:0.4719, Heteromyidae:0.4740):0.4762):0.0000):0.3160):0.1797):0.1818):0.1126, (Erinaceidae:1.3030, (Solenodontidae:0.8680, (Soricidae:0.4329, Talpidae:0.4329):0.4351):0.4351):0.4351):0.1147, ((Chrysochloridae:0.7381, Tenrecidae:0.7381):0.7403, ((Macroscelididae:0.5541, Orycteropodidae:0.5541):0.5563, ((Dugongidae:0.3680, Trichechidae:0.3680):0.3723, (Elephantidae:0.3680, Procaviidae:0.3680):0.3701):0.3701):0.3701):0.3723, (Myrmecophagidae:1.4762, (Dasypodidae:0.9805, (Bradypodidae:0.4892, Megalonychidae:0.4892):0.4913):0.4935):0.6017);
