# Supplementary material for: TreeSnatcher plus: capturing phylogenetic trees from images
Source: BMC Bioinformatics. 2012 May 24;13:110. doi: 10.1186/1471-2105-13-110 (PMC3411374; doi:10.1186/1471-2105-13-110)
Supplement: Additional file 2 — ZIP files containing several folders, each of which with TreeSnatcher Plus snapshot files, the original image and a text file. [file 1471-2105-13-110-S2.zip › 1471-2148-6-99-1/1471-2148-6-99-1-l.phy]

(Rhizopus oryzae:0.9814, (Ustilado maydis:0.0698, (Cryptococcus neoformans:0.0488, (Coprinus cinereus:0.0233, Phanerochaete chrysosporium:0.0233):0.0233):0.0302):0.8721, (Schizosaccharomyces pombe:0.8395, (((Stagonospora nodorum:0.1581, ((Aspergillus nidulans:0.0674, (Aspergillus fumigatus:0.0419, (Aspergillae oryzae:0.0186, Aspergillus terreus:0.0209):0.0233):0.0233):0.0721, (Histoplasma capsulatum:0.0395, (Uncinocarpus reesii:0.0233, Coccidioides immitis:0.0233):0.0233):0.0930):0.0349):0.2093, ((Botrytis cinerea:0.0163, Sclerotinia sclerotiorum:0.0163):0.1651, ((Magnoporthe grisea:0.0628, (Neurospora crassa:0.0395, (Neurospora anserina:0.0163, Chaetomium globosum:0.0186):0.0233):0.0233):0.0721, (Trichoderma reesei:0.0419, (Fusarium graminearum:0.0163, Fusarium verticillioides:0.0186):0.0233):0.0953):0.0465):0.1884):0.4442, (Yarrowia lipolytica:0.4140, (((Candida lusitaniae:0.0442, (Candida guilliermondii:0.0186, Debaryomyces hansenii:0.0209):0.0233):0.0930, (Candida parapsilosis:0.0651, (Candida tropicalis:0.0419, (Candida dubliniensis:0.0233, Candida albicans:0.0233):0.0233):0.0233):0.0744):0.2628, ((Candida glabrata:0.1302, (Saccharomyces castellii:0.1070, (Saccharomyces bayanus:0.0860, (Saccharomyces kudriavzevii:0.0628, (Saccharomyces mikatae:0.0395, (Saccharomyces paradoxus:0.0163, Saccharomyces cerevisiae:0.0186):0.0233):0.0233):0.0233):0.0233):0.0233):0.0953, ((Kluyveromyces waltii:0.0186, Saccharomyces waltii:0.0209):0.0442, (Kluyveromyces lactis:0.0209, Ashbya gossypii:0.0233):0.0442):0.1651):0.1814):0.0233):0.4000):0.0000):0.0953);
