# Supplementary material for: TreeSnatcher plus: capturing phylogenetic trees from images
Source: BMC Bioinformatics. 2012 May 24;13:110. doi: 10.1186/1471-2105-13-110 (PMC3411374; doi:10.1186/1471-2105-13-110)
Supplement: Additional file 2 — ZIP files containing several folders, each of which with TreeSnatcher Plus snapshot files, the original image and a text file. [file 1471-2105-13-110-S2.zip › 1471-2148-6-99-2/1471-2148-6-99-2-l.phy]

(Rhizopus oryzae:482.0339, (Schizosaccharomyces pombe:374.2373, ((Candida lusitaniae:323.3898, (((24:160.6780, (Debaryomyces hansenii:137.2881, Candida guilliermondii:217.6271):31.5254):46.7797, (Candida parapsilosis:168.8136, (Candida tropicalis:142.3729, (Candida dubliniensis:47.7966, Candida albicans:50.8475):49.8305):40.6780):72.2034):134.2373, ((Saccharomyces castellii:137.2881, (Candida glabrata:157.6271, (Saccharomyces bayanus:44.7458, (Saccharomyces kudriavzevii:85.4237, (Saccharomyces mikatae:34.5763, (Saccharomyces cerevisiae:13.2203, Saccharomyces paradoxus:37.6271):10.1695):8.1356):9.1525):128.1356):28.4746):66.1017, ((Kluyveromyces waltii:146.4407, Saccharomyces kluyveri:153.5593):21.3559, (Kluyveromyces lactis:162.7119, Ashbya gossypii:207.4576):32.5424):29.4915):174.9153):125.0847):101.6949, ((((Aspergillus fumigatus:66.1017, Aspergillus nidulans:96.6102):34.5763, (Aspergillus terreus:51.8644, Aspergillus oryzae:62.0339):48.8136):62.0339, (Histoplasma capsulatum:176.9492, (Coccidoides immitis:70.1695, Uncinocarpus reesii:97.6271):66.1017):38.6441):62.0339, (Stagonospora nodorum:231.8644, (((Magnaporthe grisea:157.6271, (Podospora anserina:106.7797, (23:102.7119, Trichoderma reesei:124.0678):33.5593):50.8475):64.0678, (18:116.9492, (Fusarium verticillioides:85.4237, Fusarium graminearum:96.6102):66.1017):74.2373):55.9322, (Botrytis cinerea:46.7797, Scelerotinia sclerotiorum:48.8136):107.7966):44.7458):51.8644):156.6102):61.0169):94.5763, (Ustilago maydis:319.3220, (Cryptococcus neoformans:305.0847, (Coprinus cinereus:184.0678, Phanerochaete chrysosporium:203.3898):107.7966):61.0169):97.6271);
