# Supplementary material for: TreeSnatcher plus: capturing phylogenetic trees from images
Source: BMC Bioinformatics. 2012 May 24;13:110. doi: 10.1186/1471-2105-13-110 (PMC3411374; doi:10.1186/1471-2105-13-110)
Supplement: Additional file 2 — ZIP files containing several folders, each of which with TreeSnatcher Plus snapshot files, the original image and a text file. [file 1471-2105-13-110-S2.zip › 1471-2148-6-99-3/1471-2148-6-99-3-l.phy]

(Candida glabrata:0.3808, Kluyveromyces waltii:0.5465, (Saccharomyces castellii:0.3070, (Saccharomyces bayanus:0.0599, (Saccharomyces kudriavzevii:0.0459, (Saccharomyces mikatae:0.0610, (Saccharomyces cerevisiae:0.0256, Saccharomyces paradoxus:0.0634):0.0145):0.0128):0.0087):0.0965):0.0453);
