# Supplementary material for: TreeSnatcher plus: capturing phylogenetic trees from images
Source: BMC Bioinformatics. 2012 May 24;13:110. doi: 10.1186/1471-2105-13-110 (PMC3411374; doi:10.1186/1471-2105-13-110)
Supplement: Additional file 2 — ZIP files containing several folders, each of which with TreeSnatcher Plus snapshot files, the original image and a text file. [file 1471-2105-13-110-S2.zip › 1471-2148-6-99-5/1471-2148-6-99-5-l.phy]

(Yarrowia lipolytica:0.2419, ((Candida tropicalis:0.0552, (Candida albicans:0.0093, Candida dubliniensis:0.0099):0.0378):0.0291, (Candida parapsilosis:0.0669, Lodderomyces elongisporus:0.0820):0.0314):0.0122, (Candida lusitaniae:0.1512, (Candida guilliermondii:0.0814, Debaryomyces hansenii:0.1140):0.0070):0.0186);
