# Supplementary material for: TreeSnatcher plus: capturing phylogenetic trees from images
Source: BMC Bioinformatics. 2012 May 24;13:110. doi: 10.1186/1471-2105-13-110 (PMC3411374; doi:10.1186/1471-2105-13-110)
Supplement: Additional file 2 — ZIP files containing several folders, each of which with TreeSnatcher Plus snapshot files, the original image and a text file. [file 1471-2105-13-110-S2.zip › 1471-2148-7-138-2/1471-2148-7-138-2-l.phy]

((((H. cuda (Indian Ocean):2.3585, H. kuda (Pacific Ocean):13.9151):2.1226, (H. fuscus:1.4151, (H. capensis:6.8396, ((H. algiricus:4.9528, H. algiricus:5.6604):6.1321, (H. ingens:9.6698, H. fisheri:14.1509):9.4340):3.0660):3.7736):2.5943):26.8868, (H. spinosissimus:36.3208, H. kelloggi:41.5094):14.8585):13.2075, (H. guttulatus:43.6321, (H. zosterae:56.8396, (H. erectus:12.5000, H. hippocampus:14.3868):26.1792):23.1132):16.0377, (H. comes:50.0000, H. coronatus:74.0566, H. breviceps:81.6038):61.7925);
