# Supplementary material for: TreeSnatcher plus: capturing phylogenetic trees from images
Source: BMC Bioinformatics. 2012 May 24;13:110. doi: 10.1186/1471-2105-13-110 (PMC3411374; doi:10.1186/1471-2105-13-110)
Supplement: Additional file 2 — ZIP files containing several folders, each of which with TreeSnatcher Plus snapshot files, the original image and a text file. [file 1471-2105-13-110-S2.zip › 1471-2148-7-147-17/1471-2148-7-147-17-l.phy]

(((Halicryptus:1.0357, Priapulus:1.0357):13.5000, (((Milnesium:2.1071, (Peripatus:1.0000, Peripatoides:1.0000):1.0714):10.1429, (((Orthoporus:3.2857, (Hanseniella:2.1071, (Lithobius:1.0000, Cormocephalus:1.0357):1.1071):1.1429):1.6786, ((Colossendeis:1.0357, Callipalene:1.0357):3.9286, (Pandinus:2.1786, (Limulus:0.9643, Aphonopelma:1.0000):1.1071):2.7857):0.0000):6.1786, (Argulus:10.0714, (Cyprididae:8.9286, (((Cyclopidae:5.5357, (Podura:4.4286, ((Gromphadorina:1.0357, Tenebrio:1.0357):2.2143, (Ctenolepisma:2.1071, (Aedes:1.0357, Drosophila:1.0357):1.1071):1.1429):1.1071):1.1429):1.1071, (Artemia:2.1071, (Daphnia:1.0357, Triops:1.0357):1.0357):4.5000):1.1429, (Panulirus:1.0357, Squilla:1.0357):6.7500):1.1071):1.1071):1.1429):1.1071):1.1429, ((Chordodes:1.0357, Gordius:1.0357):3.3571, ((Meloidogyne:2.1429, (Ascaris:1.0357, Caenorhabditis:1.0357):1.1071):1.1429, (Trichinella:1.0357, Xiphinema:1.0357):2.2143):1.1071):9.0000):1.1071):1.1429, (Ciona:3.2500, (Hydrolagus:2.2143, (Ptychodera:1.0000, Florometra:1.0357):1.0714):1.1429):14.5714, ((Urechis:0.9643, Placopecten:1.0357):1.1071, (Amphiphorus:1.0000, Stylochus:1.0000):1.0714):13.5357);
