# Supplementary material for: TreeSnatcher plus: capturing phylogenetic trees from images
Source: BMC Bioinformatics. 2012 May 24;13:110. doi: 10.1186/1471-2105-13-110 (PMC3411374; doi:10.1186/1471-2105-13-110)
Supplement: Additional file 2 — ZIP files containing several folders, each of which with TreeSnatcher Plus snapshot files, the original image and a text file. [file 1471-2105-13-110-S2.zip › 1471-2148-7-162-2/1471-2148-7-162-2-l.phy]

((Gymnophrys cometa AJ514866:0.0758, (Dimorpha-like:0.0740, (Massisteria marina AF174372:0.0691, N-Por filose amoeba AF289081:0.1035):0.0033):0.0123):0.0233, ((anaerobic sp. ATCC 50367 AF411272:0.1007, 'Tempisque' AF411271:0.1081):0.0242, ((C-71 (Mylnikov) AY884340:0.0365, ((19.5C (Malaysia) AY884341:0.0060, RS/18A ATCC 50316 U42448:0.0135):0.0107, (NZ1.5C (New Zealand):0.0023, Paracercomonas marina ATCC 50344 AF411270:0.0140):0.0153):0.0119):0.0200, (Cs-9 (Mylnikov) AY884337:0.0423, (Panama 61 & 107:0.0247, (Panama 89:0.0012, Panama 101:0.0016):0.0163):0.0340):0.0091):0.0137):0.0333, ((((C-43 (Mylnikov) AY884334:0.0021, C-85 (Mylnikov) AY884320:0.0135):0.0040, ((Cercomonas longicauda CCAP1910/2 DQ442884:0.0040, 18.6E (Oxford) AY884328:0.0072):0.0000, (NZ1.7E (New Zealand) AY884322:0.0007, Cercomonas sp. 'large' AF411266:0.0012):0.0026):0.0165):0.0028, (NY-1 (Mylnikov) AY884320:0.0121, (Environmental 4_2.2 (UK moss) AY884313:0.0014, Environmental 7_3.6 (UK marine) AY884317:0.0016):0.0221):0.0112):0.0137, (Environmental 13_3.5 (Canada soil) AY884316:0.0474, (Eocercomonas sp. E AF411269:0.0428, (Eocercomonas ramosa AY884327:0.0242, (11.7E (Spain):0.0021, (C76 (Antarctica):0.0005, C73 (Spitzbergen):0.0000):0.0009):0.0295):0.0021):0.0086):0.0142):0.0191);
