# Supplementary material for: TreeSnatcher plus: capturing phylogenetic trees from images
Source: BMC Bioinformatics. 2012 May 24;13:110. doi: 10.1186/1471-2105-13-110 (PMC3411374; doi:10.1186/1471-2105-13-110)
Supplement: Additional file 2 — ZIP files containing several folders, each of which with TreeSnatcher Plus snapshot files, the original image and a text file. [file 1471-2105-13-110-S2.zip › 1471-2148-7-173-7/1471-2148-7-173-7-l.phy]

((((((((Tetrahymena thermophila:0.3290, Paramecium tetraurelia:0.5216):0.5065, ((Theileria parva:0.2792, Plasmodium falciparum:0.3810):0.1255, (Lingulodinium polyedrum:0.1299, ((Karlodinium micrum:0.2424, Heterocapsa triquetra:0.2792):0.0433, (Amphidinium cartera:0.1385, (Alexandrium tamarense:0.0541, Pyrocystis lunula:0.1277):0.0541):0.0498):0.0649):0.4351):0.1407):0.0779, (Thalassiosira pseudonana:0.5433, (Phytophthora ramorum:0.0152, Phytophthora ramorum:0.0390):0.3247):0.2922):0.0758, (Trichomonas vaginalis:0.8680, Giardia lamblia:0.9632):0.1450):0.0693, (((Pavlova lutheri:0.3485, Isochrysis galbana:0.7771):0.3182, ((Chlamydomonas reinhardtii:0.2771, (Oryza sativa:0.0671, (Solanum tuberosum:0.0238, Arabidopsis thaliana:0.0844):0.0303):0.2208):0.2965, (Cynidioschyzon merolae:0.3463, (Galdieria sulphuraria:0.2359, Porphyra purpurea:0.3983):0.0325):0.2338):0.1017):0.1082, ((Euglena gracilis:0.4242, (Karenia brevis:0.2619, (Leishmania major:0.0909, (Trypanosoma brucei:0.0346, Trypanosoma cruzi:0.0455):0.0411):0.1580):0.2792):0.1970, (Jakoba libera:0.1407, Reclinomonas americana:0.1840):0.5952):0.0996):0.0801):0.0519, (Glaucocystis nostochinearum:0.2294, Cyanophora paradoxa:0.2835):0.1732):0.0476, (Dictyostelium discoideum:0.5606, Entamoeba histolytica:0.7749):0.1017):0.1082, (Cryptococcus neoformans var. neoformans:0.3766, (Saccharomyces cerevisiae:0.3203, (Neurospora crassa:0.1126, Magnaporthe grisea:0.1797):0.1926):0.1017):0.2381, ((Caenorhabditis elegans:0.2294, (Apis mellifera:0.1104, (Anopheles gambiae:0.1000, Drosophila melanogaster:0.1000):0.0000):0.1342):0.0628, (Homo sapiens:0.0455, Danio rerio:0.0866):0.1602):0.3009);
