# Supplementary material for: TreeSnatcher plus: capturing phylogenetic trees from images
Source: BMC Bioinformatics. 2012 May 24;13:110. doi: 10.1186/1471-2105-13-110 (PMC3411374; doi:10.1186/1471-2105-13-110)
Supplement: Additional file 2 — ZIP files containing several folders, each of which with TreeSnatcher Plus snapshot files, the original image and a text file. [file 1471-2105-13-110-S2.zip › 1471-2148-7-198-1/1471-2148-7-198-1-l.phy]

(A. melandeuca (Giant panda; GPA):82, (U. ornatus (Spectacled bear; SPE):68, ((U. thibetanus (Asiatic black bear; ASB):56, (U. arctos (Brown bear; BRO):23, U. maritimus (Polar bear; POL):24):30):0, (U. americanus (American black bear; AMB):53, (U. malaynus (Sun bear; SUN):54, M. ursinus (Sloth bear; SLO):56):0):0):13):14);
