# Supplementary material for: TreeSnatcher plus: capturing phylogenetic trees from images
Source: BMC Bioinformatics. 2012 May 24;13:110. doi: 10.1186/1471-2105-13-110 (PMC3411374; doi:10.1186/1471-2105-13-110)
Supplement: Additional file 2 — ZIP files containing several folders, each of which with TreeSnatcher Plus snapshot files, the original image and a text file. [file 1471-2105-13-110-S2.zip › 1471-2148-7-198-4/1471-2148-7-198-4-l.phy]

(SPE:107, GPA:143, (SLO:88, (ASB:71, (AMB:53, (SUN:34, (BRO:17, POL:17):17):19):18):17):19);
