# Supplementary material for: TreeSnatcher plus: capturing phylogenetic trees from images
Source: BMC Bioinformatics. 2012 May 24;13:110. doi: 10.1186/1471-2105-13-110 (PMC3411374; doi:10.1186/1471-2105-13-110)
Supplement: Additional file 2 — ZIP files containing several folders, each of which with TreeSnatcher Plus snapshot files, the original image and a text file. [file 1471-2105-13-110-S2.zip › 1471-2148-7-204-1/1471-2148-7-204-1-l.phy]

(Hagfish:0.1804, ((Toad:0.0810, (Chicken:0.0460, Snake:0.0477):0.0216):0.0000, ((Human:0.0159, (Pig:0.0256, Rabbit:0.0259):0.0048):0.0099, (Hamster:0.0418, (Mouse:0.0131, Rat:0.0207):0.0202):0.0185):0.0713):0.0185, (((Gar:0.0304, Amia:0.0497):0.0111, (Sturgeon:0.0372, Bichir:0.0494):0.0142):0.0134, ((Arowana-1:0.0577, (Eel-1:0.0582, ((Smelt-1:0.0386, Zebra-1:0.0778):0.0000, (Fugu-1:0.0543, Mullet-1:0.0563):0.0196):0.0241):0.0068):0.0080, (Arowana-2:0.0378, (Eel-2:0.0372, (Zebra-2:0.0548, (Smelt-2:0.0287, (Mullet-2:0.0128, Fugu-2:0.0412):0.0156):0.0210):0.0094):0.0063):0.0165):0.0074):0.0347);
