# Supplementary material for: TreeSnatcher plus: capturing phylogenetic trees from images
Source: BMC Bioinformatics. 2012 May 24;13:110. doi: 10.1186/1471-2105-13-110 (PMC3411374; doi:10.1186/1471-2105-13-110)
Supplement: Additional file 2 — ZIP files containing several folders, each of which with TreeSnatcher Plus snapshot files, the original image and a text file. [file 1471-2105-13-110-S2.zip › 1471-2148-7-216-1/1471-2148-7-216-1-l.phy]

(Ursidae:69.9583, Canidae:100.1250, (((Erignathus barbatus:25.4583, (Cystophora cristata:15.6250, ((Pusa hispida:4.6250, ((Halichoerus grypus:4.0417, (Halichoerus grypus:3.9167, Phoca largha:3.9167):0.1250):0.1667, (Phoca largha:2.0833, Phoca vitulina:2.0000):2.1250):0.4167):7.8750, (Histriophoca fasciata:8.3750, Pagophilus groenlandica:8.5417):4.1667):3.0833):9.9167):5.8750, (((Mirounga angustirostris:4.4583, Mirounga leonina:4.4583):15.0417, (Lobodon carcinophagus:13.8750, (Ommatophoca rossii:13.2917, (Hydrurga leptonyx:8.4583, Leptonychotes weddellii:8.4167):4.9167):0.5000):5.6250):2.4583, (Monachus monachus:19.3333, (Monachus schauinslandi:9.5000, Monachus tropicalis:9.5417):9.8333):2.6667):9.3333):13.6667, (Odobenus rosmarus:35.1667, (Callorhinus ursinus:16.0000, (Neophoca cinerea:11.7917, ((Otaria byronia:8.7500, (Arctocephalus pusillus:8.3750, (Phocarctos hookeri:6.6667, (((Arctocephalus forsteri:2.0417, (Arctocephalus galapagoensis:1.3750, Arctocephalus australis:1.4167):0.6667):3.9167, (Arctocephalus gazella:0.0833, Arctocephalus tropicalis:0.1250):5.9583):0.1250, (Arctocephalus townsendi:0.6667, Arctocephalus philippii:0.6667):5.6250):0.4167):1.7083):0.4167):1.3333, (Zalophus californianus:8.7917, Zalophus californianus:8.7917):1.3750):1.7083):4.1667):19.1667):9.8333):24.8750);
