# Supplementary material for: TreeSnatcher plus: capturing phylogenetic trees from images
Source: BMC Bioinformatics. 2012 May 24;13:110. doi: 10.1186/1471-2105-13-110 (PMC3411374; doi:10.1186/1471-2105-13-110)
Supplement: Additional file 2 — ZIP files containing several folders, each of which with TreeSnatcher Plus snapshot files, the original image and a text file. [file 1471-2105-13-110-S2.zip › 1471-2148-7-216-2/1471-2148-7-216-2-l.phy]

(Canidae:39.5833, Ursidae:37.3750, (((Erignathus barbatus:10.1250, (Cystophora cristata:9.0000, ((Pusa sibirica:3.3333, (Pusa hispida:2.2083, (Halichoerus grypus:1.1250, Pusa caspica:1.1250):1.1250):1.1250):4.5000, ((Histiophoca fasciata:1.0833, Pagophilus groenlandica:1.1250):6.7917, (Phoca largha:1.1250, Phoca vitulina:1.1250):6.7917):0.0000):1.1250):1.0833):9.0417, ((Monachus monachus:1.0833, Monachus schauinslandi:1.0833):6.7917, ((Lobodon carcinophagus:3.3333, (Ommatophoca rossii:2.2083, (Leptonychotes weddellii:1.0417, Hydrurga leptonyx:1.1667):1.1250):1.1250):2.2500, (Mirounga angustirostris:1.0833, Mirounga leonina:1.0833):4.5000):2.2500):11.3333):17.0417, (Odobenus rosmarus:15.8333, ((((Phocarctos hookeri:7.8750, ((Arctocephalus gazella:1.1250, Arctocephalus tropicalis:1.1250):5.6667, ((Arctocephalus philippii:1.1250, Arctocephalus townsendi:1.1250):3.3750, (Arctocephalus forsteri:2.2083, (Arctocephalus galapagoensis:1.0833, Arctocephalus australis:1.1250):1.1250):2.2500):2.2917):1.1250):2.2083, (Arctocephalus pusillus:1.0417, Otaria byronia:1.1250):9.0417):2.2500, (Zalophus californianus:1.0417, Eumetopias jubatus:1.1667):11.3333):2.2917, (Callorhinus ursinus:1.0833, Neophoca cinerea:1.0833):13.6250):1.1250):20.4167):1.1250);
