# Supplementary material for: TreeSnatcher plus: capturing phylogenetic trees from images
Source: BMC Bioinformatics. 2012 May 24;13:110. doi: 10.1186/1471-2105-13-110 (PMC3411374; doi:10.1186/1471-2105-13-110)
Supplement: Additional file 2 — ZIP files containing several folders, each of which with TreeSnatcher Plus snapshot files, the original image and a text file. [file 1471-2105-13-110-S2.zip › 1471-2148-7-222-4/1471-2148-7-222-4-l.phy]

((LXR_urchin:232.8814, EcR_tick:267.4576):0.0000, (VDR_Clona_intestinalis:312.2034, (((PXR_chicken:116.9492, (CAR_opossum:15.2542, (((18:20.3390, CAR_seal:19.3220):10.1695, (CAR_human:3.0508, CAR_dog:13.2203):37.6271):0.0000, (CAR_mouse:31.5254, (CAR_cow:27.4576, CAR_pig:29.4915):13.2203):0.0000):56.9492):140.3390):264.4068, (((PXR_Xenopus_tropicalis:49.8305, PXR_Xenopus_laevis_alpha:50.8475):142.3729, ((PXR_Tetraodon:69.1525, PXR_fugu:70.1695):149.4915, (PXR_medaka:128.1356, PXR_zebrafish:177.9661):74.2373):97.6271):195.2542, (PXR opossum:260.3390, (PXR rabbit:127.1186, (PXR mouse:108.8136, (PXR cow:89.4915, (PXR rhesus:49.8305, PXR human:54.9153):33.5593):52.8814):67.1186):152.5424):92.5424):154.5763):104.7458, (VDR_lamprey:109.8305, ((VDR_zebrafish:41.6949, (VDR_fugu:26.4407, (VDR_medaka:9.1525, VDR_halibut:12.2034):3.0508):11.1864):106.7797, ((VDR_Xenopus_laevis:117.9661, (VDR_quail:4.0678, VDR_chicken:7.0000):49.8305):41.6949, ((VDR_cow:34.5763, (VDR_dog:24.4068, VDR_mouse:56.9492):19.3220):22.3729, (VDR_human:3.0508, VDR_rhesus:10.1695):12.2034):76.2712):60.0000):104.7458):276.6102):56.9492):82.3729);
