# Supplementary material for: TreeSnatcher plus: capturing phylogenetic trees from images
Source: BMC Bioinformatics. 2012 May 24;13:110. doi: 10.1186/1471-2105-13-110 (PMC3411374; doi:10.1186/1471-2105-13-110)
Supplement: Additional file 2 — ZIP files containing several folders, each of which with TreeSnatcher Plus snapshot files, the original image and a text file. [file 1471-2105-13-110-S2.zip › 1471-2148-7-224-1/1471-2148-7-224-1-l.phy]

(Marsupialia:595, (Xenarthra:511, ((Eulipotyphla:171, (Scandentia:86, Primates:86):84):255, (Afrosoricida:341, ((Hyracoidea:170, (Sirenia:86, Proboscidea:86):84):85, (Tubulidentata:86, Macroscelidea:86):169):85):84):85):84);
