# Supplementary material for: TreeSnatcher plus: capturing phylogenetic trees from images
Source: BMC Bioinformatics. 2012 May 24;13:110. doi: 10.1186/1471-2105-13-110 (PMC3411374; doi:10.1186/1471-2105-13-110)
Supplement: Additional file 2 — ZIP files containing several folders, each of which with TreeSnatcher Plus snapshot files, the original image and a text file. [file 1471-2105-13-110-S2.zip › 1471-2148-7-227-2/1471-2148-7-227-2-l.phy]

(((Phaetusa simplex:8.6667, ((Sterna sp:4.4167, (Sterna nereis:2.1667, Sterna albifrons:2.2083):2.2083):2.0417, (Sterna antillarum:2.2083, Sterna supercilliaris:2.2083):4.2500):2.2083):12.8750, ((Sterna aleutica:6.4583, (Sterna fuscata:4.3750, (Sterna lunata:2.1250, Sterna anaethetus:2.2083):2.2083):2.0417):12.8750, ((Larosterna inca:6.4583, (Sterna caspia:4.4167, (Gelochelidon nilotica:2.1667, Sterna nilotica:2.2083):2.2083):2.0417):10.6667, ((((Sterna hirundo:8.6667, ((Sterna sumatrana:4.4167, (Sterna dougallii:2.1667, Sterna striata:2.2083):2.2083):2.0417, (Sterna paradisaea:4.4167, (Sterna hirundinacea:2.1667, Sterna vittata:2.2083):2.2083):2.0417):2.2083):2.1667, ((Sterna maxima:2.2083, Sterna bergii:2.2083):6.4583, (Sterna elegans:6.4583, (Sterna bengalensis:4.4167, (Sterna eurygnatha:2.1667, Sterna sandvicensis:2.2083):2.2083):2.0417):2.1667):2.1667):2.0833, (Sterna forsteri:2.1667, Sterna trudeaui:2.1667):10.7083):2.1667, (Chlidonias hybridus:6.4583, (Sterna albostriata:4.4167, (Chlidonias niger:2.2083, Chlidonias leucopterus:2.2083):2.2083):2.0417):8.6250):2.0417):2.2083):2.2083):2.0417, (Gygis alba:2.1667, Rynchops niger:2.2083):21.3750);
