# Supplementary material for: TreeSnatcher plus: capturing phylogenetic trees from images
Source: BMC Bioinformatics. 2012 May 24;13:110. doi: 10.1186/1471-2105-13-110 (PMC3411374; doi:10.1186/1471-2105-13-110)
Supplement: Additional file 2 — ZIP files containing several folders, each of which with TreeSnatcher Plus snapshot files, the original image and a text file. [file 1471-2105-13-110-S2.zip › 1471-2148-7-227-3/1471-2148-7-227-3-l.phy]

(((((Arenaria interpres:66, Arenaria melanocephala:67):453, ((Calidris fuscicollis:390, ((((Calidris minutilla:65, Micropalama himantopus:67):65, (Calidris pusilla:66, Calidris mauri:66):64):65, (Calidris alpina:65, Calidris alba:66):129):131, (Calidris maritima:259, (Calidris ptilocnemis:195, (Calidris melanotos:130, (Calidris bairdii:65, Tryngites subruficollis:67):64):65):64):67):56):65, (Calidris ferruginea:196, (Callidris canutus:130, (Calidris tenuirostris:65, Aphriza virgata:66):64):65):260):64):132, ((Gallinago delicata:519, (Xenus cinereus:455, ((Phalaropus lobatus:130, (Limnodromus scolopaceus:66, Limnodromus griseus:67):64):260, ((Scolopax rusticola:131, (Scolopax minor:65, Bartramia longicauda:66):64):196, (Numenius americanus:259, (Gallinago gallinago:195, (Numenius phaeopus:130, (Numenius madagascariensis:66, Numenius arquata:67):64):65):64):67):64):65):64):67, ((Actitis macularius:65, Actilis hypoleucos:66):453, ((Phalaropus tricolor:65, Phalaropus fulicaria:67):389, ((Tringa ochropus:65, Tringa solitaria:66):324, ((Heteroscelus incanus:65, Heteroscelus brevipes:67):260, (((Tringa erythropus:130, (Tringa nebularia:69, Tringa melanoleuca:66):64):65, (Tringa totanus:129, (Tringa glareola:65, Tringa stagnatilis:67):64):65):64, (Tringa flavipes:65, Catoptrophorus semipalmatus:66):193):67):64):65):64):67):65):64, (Lymnocryptes minimus:259, (Limosa limosa:195, (Limosa lapponica:130, (Limosa haemastica:64, Limosa fedoa:66):64):65):64):456):65, (Pedionomus torquatus:456, ((Rostratula benghalensis:65, Nycticryphes semicollaris:67):324, ((Microparra capensis:66, Irediparra gallinacea:66):260, (Metopidius indicus:259, (Actophilomis africanus:195, (Hydrophasianus chirurgus:130, (Jacana spinosa:65, Jacana jacana:67):64):65):64):67):64):65):325);
