# Supplementary material for: TreeSnatcher plus: capturing phylogenetic trees from images
Source: BMC Bioinformatics. 2012 May 24;13:110. doi: 10.1186/1471-2105-13-110 (PMC3411374; doi:10.1186/1471-2105-13-110)
Supplement: Additional file 2 — ZIP files containing several folders, each of which with TreeSnatcher Plus snapshot files, the original image and a text file. [file 1471-2105-13-110-S2.zip › 1471-2148-7-241-6/1471-2148-7-241-6-l.phy]

(Monodelphis:360, (Loxodonta:63, Echinops:73):16, ((Tamandua:44, Dasypus:50):43, ((Equus:36, ((Myotis:99, Bos:145):15, (Canis:57, Felis:72):36):2):23, ((Otolemur:106, (Macaca:20, (Homo:2, Pan:4):12):36):0, (Oryctolagus:150, ((Octodon:63, Cavia:101):65, ((Sciurus:31, Spermophilus:36):29, (Jaculus:111, ((Oryzomys:9, Neacomys:26):37, (Mus:33, Rattus:46):19):69):9):4):10):7):14):21):6);
