# Supplementary material for: TreeSnatcher plus: capturing phylogenetic trees from images
Source: BMC Bioinformatics. 2012 May 24;13:110. doi: 10.1186/1471-2105-13-110 (PMC3411374; doi:10.1186/1471-2105-13-110)
Supplement: Additional file 2 — ZIP files containing several folders, each of which with TreeSnatcher Plus snapshot files, the original image and a text file. [file 1471-2105-13-110-S2.zip › 1471-2148-7-241-7/1471-2148-7-241-7-l.phy]

(Monodelphis:0.2757, (Dasypus:0.0595, (Loxodonta:0.0372, Echinops:0.0959):0.0162):0.0020, (((Oryctolagus:0.0750, (Mus:0.0297, Rattus:0.0331):0.0926):0.0074, (Macaca:0.0108, (Pan:0.0020, Homo:0.0027):0.0081):0.0345):0.0068, (Canis:0.0473, 7:0.0716):0.0101):0.0061);
