# Supplementary material for: TreeSnatcher plus: capturing phylogenetic trees from images
Source: BMC Bioinformatics. 2012 May 24;13:110. doi: 10.1186/1471-2105-13-110 (PMC3411374; doi:10.1186/1471-2105-13-110)
Supplement: Additional file 2 — ZIP files containing several folders, each of which with TreeSnatcher Plus snapshot files, the original image and a text file. [file 1471-2105-13-110-S2.zip › 1471-2148-8-32-2/1471-2148-8-32-2-l.newick]

(S. sclateri:745, G. magnirostris:657, (((Eli SO 2:255, (Hue ET 1:24, Pra ET 1:198):97):89, ((The MO 12:6, (The MO 3:7, (The MO 26:14, (The MO 6:17, (The MO 2:3, The MO 19:18):4):4):20):11):11, (The TU 1:8, (The TU 2:4, The TU 5:82):33):35):267):132, (Mal IN 1:305, (((Cri KE 2:63, (Cri MO 6:9, ((Cri KA 1:5, ((Cri IR 1:2, Cri SA 1:11):5, (Cri IR 2:12, Cri RU 1:28):12):6):3, (Cri RU 8:21, (Cri MO 15:7, Cri MO 11:10):6):3):4):47):10, (Cri MA 2:10, (Cri TU 5:2, (Cri Al1:4, (Cri CH 1:28, Cri Tu 1:54):8):19):18):30):115, (Ran MO 2:7, Ran MO 17:9):147):14):331):102);
