# Supplementary material for: TreeSnatcher plus: capturing phylogenetic trees from images
Source: BMC Bioinformatics. 2012 May 24;13:110. doi: 10.1186/1471-2105-13-110 (PMC3411374; doi:10.1186/1471-2105-13-110)
Supplement: Additional file 2 — ZIP files containing several folders, each of which with TreeSnatcher Plus snapshot files, the original image and a text file. [file 1471-2105-13-110-S2.zip › 1471-2148-8-33-1/1471-2148-8-33-1-l.phy]

((D. robusta (F):17, D. lacertosa (F):19):36, (D. colorata (U):18, D. moriwakii (U):19):111, (D. pseudosortidula (F):18, D. sortidula (F):19):38);
