# Supplementary material for: TreeSnatcher plus: capturing phylogenetic trees from images
Source: BMC Bioinformatics. 2012 May 24;13:110. doi: 10.1186/1471-2105-13-110 (PMC3411374; doi:10.1186/1471-2105-13-110)
Supplement: Additional file 2 — ZIP files containing several folders, each of which with TreeSnatcher Plus snapshot files, the original image and a text file. [file 1471-2105-13-110-S2.zip › 1471-2148-8-46-1/1471-2148-8-46-1-l.phy]

(Apodemus:774, Rattus:918, (M. pahari:500, (M. caroli:357, (M. spretus:143, (musculus:18, domesticus:17, castaneus:17):115):214):143):274);
