# Supplementary material for: TreeSnatcher plus: capturing phylogenetic trees from images
Source: BMC Bioinformatics. 2012 May 24;13:110. doi: 10.1186/1471-2105-13-110 (PMC3411374; doi:10.1186/1471-2105-13-110)
Supplement: Additional file 3 — ZIP files containing several folders, each of which with TreeSnatcher Plus snapshot files, the original image and a text file. [file 1471-2105-13-110-S3.zip › 1471-2148-8-100-3/1471-2148-8-100-3-l.phy]

(Stellaria:357, ((((D. carthusianorum:18, D. monspessulanus:19):38, (D. sylvestris:18, D. gratianopolitanus:19):37):56, (G. repens:38, (Sa. ocymoides:18, Sa. officinalis:19):19):75):226, (A. rupestris:207, ((L. flos-cuculi:18, L. flos-jovis:19):170, ((S. nutans:37, (S. otites:19, S. acaulis:19):19):113, ((S. vulgaris:56, (S. lemmonii:37, (S. caroliniana:19, S. virginica:19):19):19):38, (S. dioica:18, S. latifolia:19):76):56):38):19):131):18);
