# Supplementary material for: TreeSnatcher plus: capturing phylogenetic trees from images
Source: BMC Bioinformatics. 2012 May 24;13:110. doi: 10.1186/1471-2105-13-110 (PMC3411374; doi:10.1186/1471-2105-13-110)
Supplement: Additional file 3 — ZIP files containing several folders, each of which with TreeSnatcher Plus snapshot files, the original image and a text file. [file 1471-2105-13-110-S3.zip › 1471-2148-8-100-4/1471-2148-8-100-4-l.phy]

(Stellaria:347, (((Sa. officinalis:19, G. repens:20):81, ((D. carthusianorum:19, D. monspessulanus:20):41, (D. gratianopolitanus:19, D. sylvestris:20):41):40):226, ((L. flos-cuculi:19, L. flos-jovis:20):184, ((S. nutans:40, (S. acaulis:19, S. otites:20):20):123, ((S. dioica:19, S. latifolia:20):81, (S. vulgaris:61, (S. lemmonii:40, (S. caroliniana:19, S. virginica:20):20):21):40):61):41):123):20);
