# Supplementary material for: TreeSnatcher plus: capturing phylogenetic trees from images
Source: BMC Bioinformatics. 2012 May 24;13:110. doi: 10.1186/1471-2105-13-110 (PMC3411374; doi:10.1186/1471-2105-13-110)
Supplement: Additional file 3 — ZIP files containing several folders, each of which with TreeSnatcher Plus snapshot files, the original image and a text file. [file 1471-2105-13-110-S3.zip › 1471-2148-8-112-4/1471-2148-8-112-4-l.phy]

((((CeELT6:62, CbELT6:81):82, (CeELT5:76, CbELT5:90):89):298, ((17:55, CbELT1:74):348, (CeELT4:15, (CeELT2:39, 12:84):95):173):57):56, (CbMED(CBG13715):595, ((CbMED(CBG15489):134, (CbMED(CBG18155):3, CbMED(CBG18154):5):65):89, (CeMED1:3, CeMED2:4):161):80):159, ((CbELT7:213, CeELT7:274):41, ((CeEND3:241, (CbEND3(CBG11406):3, CbEND3(CBG11404):8):168):80, ((CeEND1:86, CbEND1CBG1:108):109, (CbELT3:31, CeELT3:32):296):61):107):50);
