# Supplementary material for: TreeSnatcher plus: capturing phylogenetic trees from images
Source: BMC Bioinformatics. 2012 May 24;13:110. doi: 10.1186/1471-2105-13-110 (PMC3411374; doi:10.1186/1471-2105-13-110)
Supplement: Additional file 3 — ZIP files containing several folders, each of which with TreeSnatcher Plus snapshot files, the original image and a text file. [file 1471-2105-13-110-S3.zip › 1471-2148-8-120-1/1471-2148-8-120-1-l.phy]

(fungi-mata1:0.9349, ((((AgSOXF:0.0628, (MmSOX5:0.0070, (MmSOX13:0.0605, MmSOX6:0.0930):0.0372):0.1023):0.0512, ((TcSOXD:0.0209, (AmSOXD:0.0093, NvSOXD:0.0186):0.0256):0.0000, (DmSOX102f:0.0581, Csp gw1.96.5.1:0.0605):0.0000):0.0558):0.3977, ((MmSOX11:0.0837, (SpSOXC:0.1279, (AmSOXC:0.0209, (NvSOXC:0.0256, (TcSOXC:0.0628, (Csp gw1.46.53.1:0.0977, (AgSOXC:0.0093, DmSox14:0.2209):0.1023):0.0930):0.0884):0.0233):0.1581):0.1047):0.1395, (((DmSOX21b:0.0186, ((TcSOX21b:0.0186, AmSOX21b:0.0674):0.0000, (AgSOX21b:0.0628, NvSOX21b:0.1093):0.0000):0.0488):0.0372, (MmSOX21:0.0279, (((NvSOXB2:0.0302, (AmSOXB2:0.0186, TcSOXB2:0.0372):0.0000):0.0000, (MmSOX14:0.0349, ((Csp.gw1.C_4630034:0.0349, SpSOXB2:0.0605):0.0000, (MmSOX1:0.0372, (Csp gw1.C_463003:0.0186, (MmSOX3:0.0837, (TcSOXB1:0.0209, (SpSOXB1:0.0535, (AmSOXB1:0.0163, (NvSOXB1:0.0419, (AgSOXNeuro:0.0163, DmSOXNeuro:0.0349):0.0977):0.0535):0.0442):0.0419):0.0256):0.0302):0.0302):0.0349):0.0326):0.0372):0.0000, (DmSOX21a:0.0419, AgSOX21a:0.2558):0.0605):0.0558):0.0651):0.0558, ((TcSOXDichaete:0.0953, (AmSOX21:0.0395, NvSOX21:0.0628):0.0581):0.0628, (TcSOXB3:0.2605, (AgSOXDichaete:0.0465, DmSOXDichaete:0.0488):0.0744):0.0000):0.0000):0.2163):0.1116):0.1279, ((((AmSOXE2:0.0140, NvSOXE2:0.0302):0.1721, (AmSoxE1:0.0442, NvSOXE1:0.1163):0.0744):0.0860, ((MmSOX8:0.0093, MmSOX9:0.0186):0.0349, (Csp.gw1.C_1140079:0.0419, SpSOXE:0.1163):0.0488):0.0000):0.1302, (DmSOX100b:0.1628, AgSOXE:0.1977):0.2047):0.1930):0.1116, (MmSOX18:0.1279, (HsSOX7:0.0791, (SpSOXF:0.0953, (Csp gw1.263.88.1:0.0953, ((TcSOXF:0.0349, (AgSOXF:0.0093, DmSOX15:0.0698):0.0349):0.0302, (NvSOXF:0.0186, AmSOXF:0.0186):0.0605):0.1140):0.0837):0.0837):0.0605):0.1163);
