# Supplementary material for: TreeSnatcher plus: capturing phylogenetic trees from images
Source: BMC Bioinformatics. 2012 May 24;13:110. doi: 10.1186/1471-2105-13-110 (PMC3411374; doi:10.1186/1471-2105-13-110)
Supplement: Additional file 3 — ZIP files containing several folders, each of which with TreeSnatcher Plus snapshot files, the original image and a text file. [file 1471-2105-13-110-S3.zip › 1471-2148-8-129-4/1471-2148-8-129-4-l.phy]

(LHCGR:648, 268:647, ((255 #:486, ((251:323, ((261:160, (267:79, 266:80):81):82, (252 #:160, (241:79, 265:79):81):81):81):81, ((257:405, 246:404):0, (269:302, (248:201, (247:99, 264:99):102):101):102):0):81):82, ((GR101:567, 260:566):0, (LGR7:283, LGR8:283):284):0):81);
