# Supplementary material for: TreeSnatcher plus: capturing phylogenetic trees from images
Source: BMC Bioinformatics. 2012 May 24;13:110. doi: 10.1186/1471-2105-13-110 (PMC3411374; doi:10.1186/1471-2105-13-110)
Supplement: Additional file 3 — ZIP files containing several folders, each of which with TreeSnatcher Plus snapshot files, the original image and a text file. [file 1471-2105-13-110-S3.zip › 1471-2148-8-160-1/1471-2148-8-160-1-l.phy]

(DIDELPHIMORPHIA:545, (PAUCITUBERCULATA:432, ((MICROBIOTHERIA:325, (Phalangerida:223, Vombatiformes:223):100):0, ((Peramelidae:112, Thylacomyidea:113):100, (DASYUROMORPHIA:102, NOTORYCTEMORPHIA:103):109):111):108):112);
