# Supplementary material for: TreeSnatcher plus: capturing phylogenetic trees from images
Source: BMC Bioinformatics. 2012 May 24;13:110. doi: 10.1186/1471-2105-13-110 (PMC3411374; doi:10.1186/1471-2105-13-110)
Supplement: Additional file 3 — ZIP files containing several folders, each of which with TreeSnatcher Plus snapshot files, the original image and a text file. [file 1471-2105-13-110-S3.zip › 1471-2148-8-190-6/1471-2148-8-190-6-l.phy]

(Yarrowia lioplytica (XP_504932):0.7051, (Candida albicans (EAK95983):0.1282, Debaryomyces hansenii (NC_006044):0.6368):1.5128, (Saccharomyces castelli (AACF01000109.1:21368-21757):0.2308, ((Candida glabrata (XP_448906):0.4487, (Saccharomyces castelli (AACF01000014.1:322239-32583):0.5556, (Candida glabrata (XP_446555):0.7692, (Saccharomyces verevisiae (NP_012430):0.0000, Saccharomyces bayanus (AACA01000375.1:6527-6931):0.4103):0.3333):0.2222):0.2479):0.0000, ((Kluyveromyces lactis (XP_455210):0.1453, (Ashbya gossypii (NP_985624):0.2949, Kluyveromyces waltii (AADM01000081.1:81822-82199):0.4487):0.1111):0.1239, (Saccharomyces cerevisiae (NP_012954):0.0855, Saccharomyces bayanus (AACG02000197:8320-7895):0.1068):0.1795):0.0641):0.2393):0.9060);
