# Supplementary material for: TreeSnatcher plus: capturing phylogenetic trees from images
Source: BMC Bioinformatics. 2012 May 24;13:110. doi: 10.1186/1471-2105-13-110 (PMC3411374; doi:10.1186/1471-2105-13-110)
Supplement: Additional file 3 — ZIP files containing several folders, each of which with TreeSnatcher Plus snapshot files, the original image and a text file. [file 1471-2105-13-110-S3.zip › 1471-2148-8-194-2/1471-2148-8-194-2-l.phy]

((((Mmayaguensis_EU699873:0, Mmayaguensis_EU699874:10):0, (Mmayaguensis_EU699869:20, (Mmayaguensis_EU699872:9, Mmayaguensis_EU699871:10):23):12):80, ((Mincognita_EU699868:22, (Mjavanica_EU699861:45, (Mjavanica_EU699859:0, (Mincognita_EU699863:0, Mincognita_EU699867:12):35):11):0):60, ((22:9, (Marenaria_EU699854:9, (Mjavanica_EU699856:20, (Mjavanica_EU699857:8, Mjavanica_EU699862:23):0):11):23):34, (Mincognita_EU699864:10, (Marenaria_EU699852:0, Marenaria_EU699853:21):11):0):59):37):412, (Mhapla_EU699880:11, (Mhapla_EU699881:8, Mhapla_EU699878:10):0, (Mhapla_EU699876:10, (Mhapla_EU699879:10, (Mhapla_EU699877:21, Mhapla_EU699882:21):0):0):0):379, ((Mchitwoodi_EU699887:9, Mchitwoodi_EU699884:10):0, (Mfallax_EU699888:10, Mfallax_EU699885:21):0):1011);
