# Supplementary material for: TreeSnatcher plus: capturing phylogenetic trees from images
Source: BMC Bioinformatics. 2012 May 24;13:110. doi: 10.1186/1471-2105-13-110 (PMC3411374; doi:10.1186/1471-2105-13-110)
Supplement: Additional file 3 — ZIP files containing several folders, each of which with TreeSnatcher Plus snapshot files, the original image and a text file. [file 1471-2105-13-110-S3.zip › 1471-2148-8-251-2/1471-2148-8-251-2-l.phy]

((Anthozoa:0.0270, Hydrozoa:0.0458):0.0077, ((Cephalochordata:0.0292, (Craniata:0.0223, Urochordata:0.0458):0.0025):0.0016, ((Xenoturbella:0.0467, (Hemichordata:0.0216, Echinodermata:0.0364):0.0027):0.0022, (Chaetognatha:0.0544, ((Platyhelminthes:0.1000, (Mollusca:0.0303, Annelida:0.0375):0.0028):0.0017, (Nematoda:0.0618, ((Priapulida:0.0304, Tardigrada:0.0834):0.0000, (Chelicerata:0.0299, (Insecta:0.0387, Crustacea:0.0567):0.0069):0.0044):0.0020):0.0020):0.0022):0.0052):0.0014):0.0119, (Homoscleromorpha:0.0459, Demospongia:0.0533):0.0047);
