# Supplementary material for: TreeSnatcher plus: capturing phylogenetic trees from images
Source: BMC Bioinformatics. 2012 May 24;13:110. doi: 10.1186/1471-2105-13-110 (PMC3411374; doi:10.1186/1471-2105-13-110)
Supplement: Additional file 3 — ZIP files containing several folders, each of which with TreeSnatcher Plus snapshot files, the original image and a text file. [file 1471-2105-13-110-S3.zip › 1471-2148-8-300-1/1471-2148-8-300-1-l.phy]

(Caulobacter crescentus:252, (((Rhodopseudomonas palustris CGA009:24, (Rhodopseudomonas palustris HaA2:12, Rhodopseudomonas palustris BisB5:12):12):26, (Rhodopseudomonas palustris BisB18:12, Rhodopseudomonas palustris BisA53:12):38):38, (Bradyrhizobium japonicum:24, (Nitrobacter winogradskyi Nb-255:12, Nitrobacter hamburgensis X14:12):12):64):140, ((Sinorhizobium meliloti:50, ((Agrobacterium tumefaciens C58 Cereon:12, Agrobacterium radiobacter K84:12):25, (Rhizobium etli CFN 42:12, Rhizobium leguminosarum bv viciae 3841:12):25):13):76, ((Mesorhizobium BNC1:12, Mesorhizobium loti:12):50, (Brucella abortus 9-941:37, (Bartonella bacilliformis KC583:24, (Bartonella henselae Houston-1:12, Bartonella quintana Toulouse:12):12):13):25):64):102);
