# Supplementary material for: TreeSnatcher plus: capturing phylogenetic trees from images
Source: BMC Bioinformatics. 2012 May 24;13:110. doi: 10.1186/1471-2105-13-110 (PMC3411374; doi:10.1186/1471-2105-13-110)
Supplement: Additional file 3 — ZIP files containing several folders, each of which with TreeSnatcher Plus snapshot files, the original image and a text file. [file 1471-2105-13-110-S3.zip › 1471-2148-8-300-2/1471-2148-8-300-2-l.phy]

(Caulobacter crescentus:252, (Bradyrhizobium japonicum:88, ((Nitrobacter winogradskyi Nb-255:12, Nitrobacter hamburgensis X14:12):63, ((Rhodopseudomonasa palustris BisB18:12, Rhodopseudomonas palustris BisA53:12):38, (Rhodopseudomonas palustris CGA009:24, (Rhodopseudomonas palustris HaA2:12, Rhodopseudomonas palustris BisB5:12):12):26):25):13):140, ((Sinorhizobium meliloti:50, ((Agrobacterium tumefaciens C58 Cereon:12, Acrobacterium radiobacter K84:12):25, (Rhizobium etli CFN 42:12, Rhizobium leguminosarum bv viciae 3841:12):25):13):76, ((Brucella abortus 9-941:37, (Bartonella bacilliformis KC583:24, (Bartonella henselae Houston-1:12, Bartonella quintana Toulouse:12):12):13):25, (Mesorhizobium BNC1:12, Mesorhizobium loti:12):50):64):102);
