# Supplementary material for: TreeSnatcher plus: capturing phylogenetic trees from images
Source: BMC Bioinformatics. 2012 May 24;13:110. doi: 10.1186/1471-2105-13-110 (PMC3411374; doi:10.1186/1471-2105-13-110)
Supplement: Additional file 3 — ZIP files containing several folders, each of which with TreeSnatcher Plus snapshot files, the original image and a text file. [file 1471-2105-13-110-S3.zip › 1471-2148-8-69-6/1471-2148-8-69-6-l.phy]

(Outgroup halichondria melanodocia AY737639 HALICHONDRIIDAE:311, (Aka mucosum DQ927322 NIPHATIDAE:250, ((Dasychalina fragilis DQ927316 NIPHATIDAE:208, (Cribochalina vasculum DQ927308 NIPHATIDAE:187, (Haliclona amphioxa AJ703887 CHALINIDAE:166, (Haliclona sp. DQ927309 CHALINIDAE:146, (Haliclona sp. DQ927309 CHALINIDAE:124, (Callyspongia sp. DQ927310 CALLYSPONGIIDAE:103, (((Haliclona fascigera DQ927315 CHALINIDAE:41, (Haliclona cinerea DQ927306 CHALINIDAE:20, Haliclona mediterranea AY348879 CHALINIDAE:20):21):21, (Callyspongia sp. DQ927314 DALLYSPONGIIDAE:41, (Haliclona oculata AY734450 CHALINIDAE:21, Haliclona oculata DQ927307 CHALINIDAE:21):21):21):22, (Siphonochalina sp. DQ927311 CALLYSPONGIIDAE:41, (Calyx sp. DQ927313 PHLOEODICTYIDAE:20, Haliclona sp. AJ703889 CHALINIDAE:20):21):41):20):21):20):21):21):21):21, (Xestospongia muta AY621510 PETROSIIDAE:42, (Amphimedon queenslandica:20, Oceanapia sp. DQ927317 PHLOEDICTYIDAE:20):21):188):21):21, (Petrosia sp. DQ927320 PETROSIIDAE:84, (Petrosia sp. DQ927321 PETROSIIDAE:62, (Acanthostrongylophora ingens DQ927318 PETROSIIDAE:41, (Niphates sp. DQ927312 NIPHATIDAE:20, Chalinula hooperi DQ927319 CHALINIDAE:20):21):21):20):189);
