# Supplementary material for: TreeSnatcher plus: capturing phylogenetic trees from images
Source: BMC Bioinformatics. 2012 May 24;13:110. doi: 10.1186/1471-2105-13-110 (PMC3411374; doi:10.1186/1471-2105-13-110)
Supplement: Additional file 3 — ZIP files containing several folders, each of which with TreeSnatcher Plus snapshot files, the original image and a text file. [file 1471-2105-13-110-S3.zip › 1471-2148-8-98-1/1471-2148-8-98-1-l.phy]

(other Heliconius:0.5696, (H. melpomene:0.1122, ((H. pachinus:0.0446, H. timareta:0.0453):0.0196, (H. heurippa:0.0338, H. cydno:0.0405):0.0128):0.0676):0.1142, ((((H. hecale:0.0561, H. atthis:0.0642):0.0338, (H. pardalinus:0.0534, H. elevatus:0.0628):0.0081):0.0297, (H. ethilla:0.1047, H. nattereri:0.1527):0.0297):0.0378, (H. besckei:0.1432, (H. ismenius:0.1014, H. numata:0.1493):0.0378):0.0135):0.0669);
