# Supplementary material for: TreeSnatcher plus: capturing phylogenetic trees from images
Source: BMC Bioinformatics. 2012 May 24;13:110. doi: 10.1186/1471-2105-13-110 (PMC3411374; doi:10.1186/1471-2105-13-110)
Supplement: Additional file 3 — ZIP files containing several folders, each of which with TreeSnatcher Plus snapshot files, the original image and a text file. [file 1471-2105-13-110-S3.zip › 1471-2148-9-11-1/1471-2148-9-11-1-l.phy]

(Mugil cephalus (Mugilomorpha):379, (Rivulus marmoratus:739, (Gambusia affinis:401, (Cyrpinodon rubrofluviatilis:109, ((Fundulus diaphanus 02:0, Fundulus diaphanus 01:2):72, ((Fundulus grandis 02:0, Fundulus grandis 01:2):37, ((Fundulus heteroclitus GA 01:3, Fundulus heteroclitus GA 02:3):4, ((Fundulus heteroclitus ME 02:5, Fundulus heteroclitus ME 01:4):0, (Fundulus heteroclitus MDPP 01:4, Fundulus heteroclitus MDPP 02:3):0):0):27):56):261):28):46):31, (Oryzias latipes:360, (Cololabis saira:201, (Cypselurus hiraii:35, Exocoetus volitans:37):215):47):25);
