# Supplementary material for: TreeSnatcher plus: capturing phylogenetic trees from images
Source: BMC Bioinformatics. 2012 May 24;13:110. doi: 10.1186/1471-2105-13-110 (PMC3411374; doi:10.1186/1471-2105-13-110)
Supplement: Additional file 3 — ZIP files containing several folders, each of which with TreeSnatcher Plus snapshot files, the original image and a text file. [file 1471-2105-13-110-S3.zip › 1471-2148-9-21-1/1471-2148-9-21-1-l.phy]

(Leptostraca:243, (Brachypoda:43, (Anostraca:20, Notostraca:20):23):243, (Bathynellacea:220, (Stomatopoda:198, (Anaspidacea:176, (((Mysida:20, Lophogastrida:20):112, (Thermosbaena:110, ((Amphipoda:20, Isopoda:21):67, ((Cumacea:20, Tanaidacea:20):45, (Spelaeogriph:43, (Mictacea:20, Bochusacea:20):22):22):22):22):23):22, (Euphausiacea:132, (Amphionidacea:110, (Procaridea:87, (Caridea:66, (Reptantia:43, (Dendrobranchiata:20, Euzygida:20):23):22):22):22):23):22):22):22):26):22);
