# Supplementary material for: TreeSnatcher plus: capturing phylogenetic trees from images
Source: BMC Bioinformatics. 2012 May 24;13:110. doi: 10.1186/1471-2105-13-110 (PMC3411374; doi:10.1186/1471-2105-13-110)
Supplement: Additional file 3 — ZIP files containing several folders, each of which with TreeSnatcher Plus snapshot files, the original image and a text file. [file 1471-2105-13-110-S3.zip › 1471-2148-9-21-8/1471-2148-9-21-8-l.phy]

(Leptosstraca:0.3372, (Mysida 2:0.0628, Mysida 1:0.1070):0.0744, ((((Thermosbaenacea:0.5116, Mictacea:0.8302):0.0000, ((Tanaidacea:0.5209, (Cumacea 2:0.3070, Cumacea 1:0.6326):0.0721):0.0186, (Isopoda 1:0.1721, (Isopoda 3:0.1814, Isopoda 2:0.3442):0.0150):0.0674):0.0581):0.0000, (Lophogastrida:0.5837, (Spelaeogriphacea:1.4535, (Bathynellacea:0.1070, (Amphipoda 1:0.3721, Amphipoda 2:0.6302):0.1721):0.1279):0.0721):0.0814):0.0372, (Anaspidacea:0.2465, ((Decapoda 3:0.1000, (Decapoda 2:0.1070, Decapoda 1:0.1233):0.0279):0.0581, ((Euphausiacea 2:0.0163, Euphausiacea 1:0.0279):0.0767, (Stomatopoda 1:0.0419, Stomatopoda 2:0.0535):0.0628):0.0170):0.0186):0.0279):0.0186);
