# Supplementary material for: TreeSnatcher plus: capturing phylogenetic trees from images
Source: BMC Bioinformatics. 2012 May 24;13:110. doi: 10.1186/1471-2105-13-110 (PMC3411374; doi:10.1186/1471-2105-13-110)
Supplement: Additional file 3 — ZIP files containing several folders, each of which with TreeSnatcher Plus snapshot files, the original image and a text file. [file 1471-2105-13-110-S3.zip › 1471-2148-9-21-9/1471-2148-9-21-9-l.phy]

(Leptostraca:0.2708, (Anaspidacea:0.1875, (Decapoda:0.1167, (Stomatopoda:0.0542, Euphausiacea:0.0688):0.0146):0.0146):0.0146, ((Mysida:0.1271, (Lophohastrida:0.4250, Mictacea:0.6083):0.0896):0.0292, (Thermosbaenacea:0.3396, ((Isopoda:0.1229, (Cumacea:0.5375, (Bathynellacea:0.1812, Amphipoda:0.4312):0.1104):0.0646):0.0000, (Tanaidacea:0.3542, Spelaeogriphacea:1.2292):0.0729):0.0188):0.0333):0.0000);
