# Supplementary material for: TreeSnatcher plus: capturing phylogenetic trees from images
Source: BMC Bioinformatics. 2012 May 24;13:110. doi: 10.1186/1471-2105-13-110 (PMC3411374; doi:10.1186/1471-2105-13-110)
Supplement: Additional file 3 — ZIP files containing several folders, each of which with TreeSnatcher Plus snapshot files, the original image and a text file. [file 1471-2105-13-110-S3.zip › 1471-2148-9-35-2/1471-2148-9-35-2-l.phy]

(((Crotalus stejnegeri:21, Crotalus ericsmithi:22):256, (Crotalus polysticus:253, (Crotalus cerastes:226, ((((Crotalus horridus:72, (Crotalus scutulatus:47, (Crotalus viridis:21, Crotalus oreganus:21):26):26):76, (((Crotalus adamanteus:47, (Crotalus atrox:21, Crotalus catarlinensis:21):26):26, (Crotalus tigris:48, (Crotalus mitchellii:21, Crotalus stephensi:21):26):25):50, ((Crotalus enyo:72, (Crotalus durissus:47, (Crotalus tzahcan:21, Crotalus totonicus:23, Crotalus sinus:21):26):25):25, (Crotalus molossus:21, Crotalus basileus:22):77):25):26):26, (Crotarus willardi:47, (Crotalus pricei:21, Crotalus intermedii:22):26):128):25, (Cratalus ravus:98, (Crotalus pusillus:76, (Crotalus lepidus:47, (Crotalus triseriatus:21, Crotalus aquilus:21):26):26):25):102):26):26):25):26, (Sistrurus catenatus:21, Sistrurus miliarius:21):282);
