# Supplementary material for: TreeSnatcher plus: capturing phylogenetic trees from images
Source: BMC Bioinformatics. 2012 May 24;13:110. doi: 10.1186/1471-2105-13-110 (PMC3411374; doi:10.1186/1471-2105-13-110)
Supplement: Additional file 3 — ZIP files containing several folders, each of which with TreeSnatcher Plus snapshot files, the original image and a text file. [file 1471-2105-13-110-S3.zip › 1471-2148-9-40-2/1471-2148-9-40-2-l.phy]

(Carcharhinus sorrah:0.0738, Carcharhinus dussumieri:0.1259, (CO07:0.0156, ((CO04:0.0300, CO05:0.0416):0.0000, (CO06:0.0119, (CO03:0.0100, (CO02:0.0109, CO01:0.0319):0.0319):0.0172):0.0000):0.0200):0.0978);
