# Supplementary material for: TreeSnatcher plus: capturing phylogenetic trees from images
Source: BMC Bioinformatics. 2012 May 24;13:110. doi: 10.1186/1471-2105-13-110 (PMC3411374; doi:10.1186/1471-2105-13-110)
Supplement: Additional file 3 — ZIP files containing several folders, each of which with TreeSnatcher Plus snapshot files, the original image and a text file. [file 1471-2105-13-110-S3.zip › 1471-2148-9-5-3/1471-2148-9-5-3-l.phy]

(Tockus monteiri:128.9796, Alectura lathami:148.7755, (((((Fregata minor:49.5918, (Pygoscelis antarctica:39.7959, ((Phoebastria irrorata:19.7959, (Thalassoica antarctica:10.0000, Calonectris diomedea:10.4082):9.7959):10.0000, (Oceanites oceanicus:10.0000, Oceanodroma leucorhoa:10.2041):19.7959):9.7959):10.0000):9.7959, (Falco naumanni:10.2041, Falco sparverius:10.2041):49.3878):9.7959, ((Phalaropus lobatus:20.0000, (Calidis mauri:10.0000, Actitis hypoleucos:10.0000):9.7959):19.7959, (Sterna hirundo:30.2041, (Charadrius alexandrinus:19.7959, (Charadrius hiaticula:10.2041, Charadrius semipalmatus:10.2041):9.7959):10.0000):9.7959):29.5918):40.0000, (Cyanoliseus patagonus:99.3878, (Manorina melanophrys:89.5918, ((Vireo olivaceus:40.0000, (Grallina cyanoleuca:30.2041, (Lanius minor:19.7959, (Corvus monedula:10.2041, Aphelocoma coerulescens:10.2041):9.7959):10.0000):9.7959):40.0000, ((Panurus biarmicus:59.5918, ((Acrocephalus melanopogon:10.0000, Zosterops lateralis:10.2041):39.5918, (Phainopepla nitens:39.7959, (Remiz pendulinus:29.7959, (Parus atricapillus:19.7959, (Parus montanus:10.2041, Parus ater:10.2041):9.7959):10.0000):9.7959):10.0000):9.7959):9.7959, ((Thryothorus ludovicianus:10.0000, Sturnus unicolor:10.0000):49.3878, (Anthus spinoletta:49.7959, ((Carpodacus mexicanus:30.0000, (Carduelis tristis:19.7959, (Serinus canarius:10.0000, Serinus serinus:10.2041):9.7959):10.0000):9.7959, ((Miliaria calandra:10.2041, Zonotrichia albicollis:10.2041):9.7959, (Setophaga ruticilla:10.2041, Euplectes orix:10.4082):9.7959):19.7959):10.0000):9.7959):9.7959):10.4082):9.7959):10.0000):9.7959):9.7959, (Athene noctua:19.7959, (Otus flammeolus:10.2041, Otus asio:10.4082):9.7959):99.1837):10.0000);
