# Supplementary material for: TreeSnatcher plus: capturing phylogenetic trees from images
Source: BMC Bioinformatics. 2012 May 24;13:110. doi: 10.1186/1471-2105-13-110 (PMC3411374; doi:10.1186/1471-2105-13-110)
Supplement: Additional file 4 — ZIP files containing several folders, each of which with TreeSnatcher Plus snapshot files, the original image and a text file. [file 1471-2105-13-110-S4.zip]

Archive with 176 entries (156 files):
- 1471-2148-9-127-2/
- 1471-2148-9-127-2/1471-2148-9-127-2-l.jpg
- 1471-2148-9-127-2/1471-2148-9-127-2-l.phy
- 1471-2148-9-127-2/1471-2148-9-127-2-l.ser
- 1471-2148-9-127-2/1471-2148-9-127-2-l_b.PNG
- 1471-2148-9-127-2/1471-2148-9-127-2-l_c.PNG
- 1471-2148-9-127-2/1471-2148-9-127-2-l_o.PNG
- 1471-2148-9-127-2/Performance
- 1471-2148-9-127-2/Performance~
- 1471-2148-9-137-2/
- 1471-2148-9-137-2/1471-2148-9-137-2-l.jpg
- 1471-2148-9-137-2/1471-2148-9-137-2-l.phy
- 1471-2148-9-137-2/1471-2148-9-137-2-l.ser
- 1471-2148-9-137-2/1471-2148-9-137-2-l_b.PNG
- 1471-2148-9-137-2/1471-2148-9-137-2-l_c.PNG
- 1471-2148-9-137-2/1471-2148-9-137-2-l_o.PNG
- 1471-2148-9-137-2/Performance
- 1471-2148-9-137-2/Performance~
- 1471-2148-9-137-3/
- 1471-2148-9-137-3/1471-2148-9-137-3-l.jpg
- 1471-2148-9-137-3/1471-2148-9-137-3-l.phy
- 1471-2148-9-137-3/1471-2148-9-137-3-l.ser
- 1471-2148-9-137-3/1471-2148-9-137-3-l_b.PNG
- 1471-2148-9-137-3/1471-2148-9-137-3-l_c.PNG
- 1471-2148-9-137-3/1471-2148-9-137-3-l_o.PNG
- 1471-2148-9-137-3/Performance
- 1471-2148-9-137-3/Performance~
- 1471-2148-9-148-1/
- 1471-2148-9-148-1/1471-2148-9-148-1-l.jpg
- 1471-2148-9-148-1/1471-2148-9-148-1-l.phy
- 1471-2148-9-148-1/1471-2148-9-148-1-l.ser
- 1471-2148-9-148-1/1471-2148-9-148-1-l_b.PNG
- 1471-2148-9-148-1/1471-2148-9-148-1-l_c.PNG
- 1471-2148-9-148-1/1471-2148-9-148-1-l_o.PNG
- 1471-2148-9-148-1/Performance
- 1471-2148-9-148-1/Performance~
- 1471-2148-9-148-3/
- 1471-2148-9-148-3/1471-2148-9-148-3-l.jpg
- 1471-2148-9-148-3/1471-2148-9-148-3-l.phy
- 1471-2148-9-148-3/1471-2148-9-148-3-l.ser
- 1471-2148-9-148-3/1471-2148-9-148-3-l_b.PNG
- 1471-2148-9-148-3/1471-2148-9-148-3-l_c.PNG
- 1471-2148-9-148-3/1471-2148-9-148-3-l_o.PNG
- 1471-2148-9-148-3/Performance
- 1471-2148-9-148-3/Performance~
- 1471-2148-9-179-2/
- 1471-2148-9-179-2/1471-2148-9-179-2-l.jpg
- 1471-2148-9-179-2/1471-2148-9-179-2-l.phy
- 1471-2148-9-179-2/1471-2148-9-179-2-l.ser
- 1471-2148-9-179-2/1471-2148-9-179-2-l_b.PNG
- 1471-2148-9-179-2/1471-2148-9-179-2-l_c.PNG
- 1471-2148-9-179-2/1471-2148-9-179-2-l_o.PNG
- 1471-2148-9-179-2/Performance
- 1471-2148-9-179-2/Performance~
- 1471-2148-9-179-4/
- 1471-2148-9-179-4/1471-2148-9-179-4-l.jpg
- 1471-2148-9-179-4/1471-2148-9-179-4-l.phy
- 1471-2148-9-179-4/1471-2148-9-179-4-l.ser
- 1471-2148-9-179-4/1471-2148-9-179-4-l_b.PNG
- 1471-2148-9-179-4/1471-2148-9-179-4-l_c.PNG
- 1471-2148-9-179-4/1471-2148-9-179-4-l_o.PNG
- 1471-2148-9-179-4/Performance
- 1471-2148-9-179-5/
- 1471-2148-9-179-5/1471-2148-9-179-5-l.jpg
- 1471-2148-9-179-5/1471-2148-9-179-5-l.phy
- 1471-2148-9-179-5/1471-2148-9-179-5-l.ser
- 1471-2148-9-179-5/1471-2148-9-179-5-l_b.PNG
- 1471-2148-9-179-5/1471-2148-9-179-5-l_c.PNG
- 1471-2148-9-179-5/1471-2148-9-179-5-l_o.PNG
- 1471-2148-9-179-5/Performance
- 1471-2148-9-179-5/Performance~
- 1471-2148-9-197-2/
- 1471-2148-9-197-2/1471-2148-9-197-2-l.jpg
- 1471-2148-9-197-2/1471-2148-9-197-2-l.phy
- 1471-2148-9-197-2/1471-2148-9-197-2-l.ser
- 1471-2148-9-197-2/1471-2148-9-197-2-l_b.PNG
- 1471-2148-9-197-2/1471-2148-9-197-2-l_c.PNG
- 1471-2148-9-197-2/1471-2148-9-197-2-l_o.PNG
- 1471-2148-9-197-2/Performance
- 1471-2148-9-197-2/Performance~
- 1471-2148-9-207-3/
- 1471-2148-9-207-3/1471-2148-9-207-3-l.jpg
- 1471-2148-9-207-3/1471-2148-9-207-3-l.phy
- 1471-2148-9-207-3/1471-2148-9-207-3-l.ser
- 1471-2148-9-207-3/1471-2148-9-207-3-l_b.PNG
- 1471-2148-9-207-3/1471-2148-9-207-3-l_c.PNG
- 1471-2148-9-207-3/1471-2148-9-207-3-l_o.PNG
- 1471-2148-9-207-3/Performance
- 1471-2148-9-207-3/Performance~
- 1471-2148-9-229-2/
- 1471-2148-9-229-2/1471-2148-9-229-2-l.jpg
- 1471-2148-9-229-2/1471-2148-9-229-2-l.phy
- 1471-2148-9-229-2/1471-2148-9-229-2-l.ser
- 1471-2148-9-229-2/1471-2148-9-229-2-l_b.PNG
- 1471-2148-9-229-2/1471-2148-9-229-2-l_c.PNG
- 1471-2148-9-229-2/1471-2148-9-229-2-l_o.PNG
- 1471-2148-9-229-2/Performance
- 1471-2148-9-229-2/Performance~
- 1471-2148-9-229-7/
- 1471-2148-9-229-7/1471-2148-9-229-7-l.jpg
- 1471-2148-9-229-7/1471-2148-9-229-7-l.phy
- 1471-2148-9-229-7/1471-2148-9-229-7-l.ser
- 1471-2148-9-229-7/1471-2148-9-229-7-l_b.PNG
- 1471-2148-9-229-7/1471-2148-9-229-7-l_c.PNG
- 1471-2148-9-229-7/1471-2148-9-229-7-l_o.PNG
- 1471-2148-9-229-7/Performance
- 1471-2148-9-237-1/
- 1471-2148-9-237-1/1471-2148-9-237-1-l.jpg
- 1471-2148-9-237-1/1471-2148-9-237-1-l.phy
- 1471-2148-9-237-1/1471-2148-9-237-1-l.ser
- 1471-2148-9-237-1/1471-2148-9-237-1-l_b.PNG
- 1471-2148-9-237-1/1471-2148-9-237-1-l_c.PNG
- 1471-2148-9-237-1/1471-2148-9-237-1-l_o.PNG
- 1471-2148-9-237-1/Performance
- 1471-2148-9-40-3/
- 1471-2148-9-40-3/1471-2148-9-40-3-l.jpg
- 1471-2148-9-40-3/1471-2148-9-40-3-l.phy
- 1471-2148-9-40-3/1471-2148-9-40-3-l.ser
- 1471-2148-9-40-3/1471-2148-9-40-3-l_b.PNG
- 1471-2148-9-40-3/1471-2148-9-40-3-l_c.PNG
- 1471-2148-9-40-3/1471-2148-9-40-3-l_o.PNG
- 1471-2148-9-40-3/Performance
- 1471-2148-9-40-3/Performance~
- 1471-2148-9-40-4/
- 1471-2148-9-40-4/1471-2148-9-40-4-l.jpg
- 1471-2148-9-40-4/1471-2148-9-40-4-l.phy
- 1471-2148-9-40-4/1471-2148-9-40-4-l.ser
- 1471-2148-9-40-4/1471-2148-9-40-4-l_b.PNG
- 1471-2148-9-40-4/1471-2148-9-40-4-l_c.PNG
- 1471-2148-9-40-4/1471-2148-9-40-4-l_o.PNG
- 1471-2148-9-40-4/Performance
- 1471-2148-9-40-4/Performance~
- 1471-2148-9-40-5/
- 1471-2148-9-40-5/1471-2148-9-40-5-l.jpg
- 1471-2148-9-40-5/1471-2148-9-40-5-l.phy
- 1471-2148-9-40-5/1471-2148-9-40-5-l.ser
- 1471-2148-9-40-5/1471-2148-9-40-5-l_b.PNG
- 1471-2148-9-40-5/1471-2148-9-40-5-l_c.PNG
- 1471-2148-9-40-5/1471-2148-9-40-5-l_o.PNG
- 1471-2148-9-40-5/Performance
- 1471-2148-9-40-5/Performance~
- 1471-2148-9-49-1/
- 1471-2148-9-49-1/1471-2148-9-49-1-l.jpg
- 1471-2148-9-49-1/1471-2148-9-49-1-l.phy
- 1471-2148-9-49-1/1471-2148-9-49-1-l.ser
- 1471-2148-9-49-1/1471-2148-9-49-1-l_b.PNG
- 1471-2148-9-49-1/1471-2148-9-49-1-l_c.PNG
- 1471-2148-9-49-1/1471-2148-9-49-1-l_o.PNG
- 1471-2148-9-49-1/Performance
- 1471-2148-9-49-1/Performance~
- 1471-2148-9-64-2/
- 1471-2148-9-64-2/1471-2148-9-64-2-l.jpg
- 1471-2148-9-64-2/1471-2148-9-64-2-l.phy
- 1471-2148-9-64-2/1471-2148-9-64-2-l.ser
- 1471-2148-9-64-2/1471-2148-9-64-2-l_b.PNG
- 1471-2148-9-64-2/1471-2148-9-64-2-l_c.PNG
- 1471-2148-9-64-2/1471-2148-9-64-2-l_o.PNG
- 1471-2148-9-64-2/Performance
- 1471-2148-9-64-2/Performance~
- 1471-2148-9-81-1/
- 1471-2148-9-81-1/1471-2148-9-81-1-l.jpg
- 1471-2148-9-81-1/1471-2148-9-81-1-l.phy
- 1471-2148-9-81-1/1471-2148-9-81-1-l.ser
- 1471-2148-9-81-1/1471-2148-9-81-1-l_b.PNG
- 1471-2148-9-81-1/1471-2148-9-81-1-l_c.PNG
- 1471-2148-9-81-1/1471-2148-9-81-1-l_o.PNG
- 1471-2148-9-81-1/Performance
- 1471-2148-9-81-2/
- 1471-2148-9-81-2/1471-2148-9-81-2-l.jpg
- 1471-2148-9-81-2/1471-2148-9-81-2-l.phy
- 1471-2148-9-81-2/1471-2148-9-81-2-l.ser
- 1471-2148-9-81-2/1471-2148-9-81-2-l_b.PNG
- 1471-2148-9-81-2/1471-2148-9-81-2-l_c.PNG
- 1471-2148-9-81-2/1471-2148-9-81-2-l_o.PNG
- 1471-2148-9-81-2/Performance
- 1471-2148-9-81-2/Performance~
