# Supplementary material for: TreeSnatcher plus: capturing phylogenetic trees from images
Source: BMC Bioinformatics. 2012 May 24;13:110. doi: 10.1186/1471-2105-13-110 (PMC3411374; doi:10.1186/1471-2105-13-110)
Supplement: Additional file 4 — ZIP files containing several folders, each of which with TreeSnatcher Plus snapshot files, the original image and a text file. [file 1471-2105-13-110-S4.zip › 1471-2148-9-127-2/1471-2148-9-127-2-l.phy]

(Ciona:99, Drosophila:98, ((Xenopus:28, (Human:14, Chicken:14):14):58, ((Zebrafish:43, (Medaka:28, (Tetraodon:14, Stickleback:14):14):14):14, (Zebrafish_2:42, (Medaka_2:28, (Tetraodon_2:14, Stickleback_2:14):14):15):21):22):12);
