# Supplementary material for: TreeSnatcher plus: capturing phylogenetic trees from images
Source: BMC Bioinformatics. 2012 May 24;13:110. doi: 10.1186/1471-2105-13-110 (PMC3411374; doi:10.1186/1471-2105-13-110)
Supplement: Additional file 4 — ZIP files containing several folders, each of which with TreeSnatcher Plus snapshot files, the original image and a text file. [file 1471-2105-13-110-S4.zip › 1471-2148-9-137-2/1471-2148-9-137-2-l.phy]

((Prochlorococcus marinus str. MIT 9313 YidC:8.7333, (Prochlorococcus marinus str. MIT 9303 YidC:0.2000, Synechococcus sp. JA-3-3-Ab YidC:0.2000):5.2667):18.5333, (((((Oryza sativa Alb3.a:1.2000, (Arabidopsis thaliana Alb3.a:1.3333, (Populus trichocarp Alb3.a-2:0.2000, Populus trichocarp Alb3.a-1:0.4000):0.7333):0.0000):1.9333, (Oryza sativa Alb3.b:2.9333, (Arabidopsis thaliana Alb3.b:2.7333, (Populus trichocarp Alb3.b-2:0.4667, Populus trichocarp Alb3.b-1:0.5333):1.2000):0.7333):2.2667):1.8000, (Chlamydomonas reinhardtii ALb3.1:6.4667, (Ostreococcus lucimarinus Alb3.1:0.2667, Ostreococcus reinhardtii Alb3.1:1.4000):10.1333):3.5333):1.9333, (Chlamydomonas reinhardtii Alb3.2:5.8000, (Ostreococcus lucimarinus Alb3.2:1.0000, Ostreococcus tauri Alb3.2:2.6667):3.7333):1.8000):1.5333, (Cyanidioschyzon merolae Alb3:7.8667, ((Thalassiosira pseudonana Alb3-1:2.9333, Phaeodactylum tricornutum Alb3-1:3.5333):5.4000, (Phaeodactylum tricornutum Alb3-2:3.8000, Thalassiosira pseudonana Alb3-2:6.5333):9.6667):2.4000):2.0667):10.0000, ((((((Monosiga brevicollis Oxa1:7.5333, ((Drosophila melanogaster Oxa1:2.4667, Anopheles gambiae Oxa1:2.8667):5.2000, (Homo sapiens Oxa1:1.0000, (Canis familiaris Oxa1:1.1333, Mus musculu Oxa1:1.3333):0.7333):7.4667):2.6667):4.2667, (Yarrowia lipolytica Oxa1:9.8000, (Saccharomyces cerevisiae Oxa1:7.6000, Candida albicans Oxa1:11.1333):1.2000):6.2000):1.0667, (Cyanidioschyzon merolae Oxa1:12.1333, (Phaedodactylum tricornutum Oxa1:7.8000, Thalassiosira pseudonana Oxa1:9.0000):7.2000):2.2667):1.6667, ((Phytophthora ramorum Oxa1:0.8000, (Phytophthora sojae oxa1:0.8667, Phytophthora infestans Oxa1:1.6000):0.0000):10.4000, (Ostreococcus tauri Oxa1:0.4667, Ostreococcus lucimarinus Oxa1:0.8667):8.4000):2.2000):0.8667, (Oryza sativa Oxa1:3.4667, (Arabidopsis thaliana Oxa1-2:4.5333, (Arabidopsis thaliana Oxa1-1:4.2000, (Populus trichocarp Oxa1-2:1.9333, Populus trichocarp Oxa1-1:3.0000):0.9333):1.4667):2.8000):7.4667):1.9333, ((((Ostreococcus tauri Oxa2:2.6000, Ostreococcus lucimarinus Oxa2:3.5333):15.3333, (Oryza sativa Oxa2:7.0000, (Arabidopsis thaliana Oxa2-1:6.9333, (Populus trichocarp Oxa2:5.2667, Arabidopsis thaliana Oxa2-1:5.6000):1.3333):2.4000):12.6000):5.3333, (Cyanidioschyzon merolae Oxa2:28.2000, (Phytophthora infestans Oxa2:0.7333, (Phytophthora sojae Oxa2:1.0667, Phytophthora ramorum Oxa2:1.8667):1.0667):14.7333):0.5333):3.0000, ((Monosiga brevicollis Oxa2:18.4667, ((Yarrowia lipolytica Oxa2:7.8667, (Candida albicans Oxa2:8.7333, Saccharomyces cerevisiae Oxa2:10.8667):3.3333):8.4000, ((Mus musculu Oxa2:1.2000, (Homo sapiens Oxa2:0.9333, Canis familiaris Oxa2:1.1333):0.7333):7.2000, (Drosophila melanogaster Oxa2:3.6000, Anopheles gambiae Oxa2:4.6667):5.8000):5.7333):2.0667):1.7333, (Thalassiosira pseudonana Oxa2:6.0000, Phaeodacylum tricornutum Oxa2:7.3333):14.8000):2.0000):3.0000):11.5333);
