# Supplementary material for: TreeSnatcher plus: capturing phylogenetic trees from images
Source: BMC Bioinformatics. 2012 May 24;13:110. doi: 10.1186/1471-2105-13-110 (PMC3411374; doi:10.1186/1471-2105-13-110)
Supplement: Additional file 4 — ZIP files containing several folders, each of which with TreeSnatcher Plus snapshot files, the original image and a text file. [file 1471-2105-13-110-S4.zip › 1471-2148-9-137-3/1471-2148-9-137-3-l.phy]

(Alb3[19]:84, YidC[3]:242, (((Yarrowia lipolytica Oxa1:111, (Saccharomyces cerevisiae Oxa1:98, Candida albicans Oxa1:119):25):104, ((Anopheles gambiae Oxa1:29, Drosophila melanogaster Oxa1:33):65, (Homo sapiens Oxa1:9, (Canis familiaris Oxa1:11, Mus musculus Oxa1:16):8):86):74):37, (((Yarrowia lipolytica Oxa2:89, (Candida albicans Oxa2:120, Saccharomyces cerevisiae Oxa2:139):60):113, ((Drosophila melanogaster Oxa2:41, Anopheles gambiae Oxa2:62):106, (Mus musculus Oxa2:13, (Homo sapiens Oxa2:11, Canis familiaris Oxa2:11):13):67):97):54, (((Trypanosoma cruzi OxaI-1:4, Trypanosoma cruzi OxaI-2:3):0, (Trypanosoma brucei OxaI:39, (Leishmania braziliensis OxaI:9, (Leishmania infantum OxaI:0, Leishmania major OxaI:3):4):29):14):185, ((Leishmania braziliensis OxaII:25, (Leishmania infantum OxaII:3, Leishmania major OxaII:10):7):50, (Trypanosoma brucei OxaII:50, Trypanosoma cruzi OxaII:60):67):213):139):85):200);
