# Supplementary material for: TreeSnatcher plus: capturing phylogenetic trees from images
Source: BMC Bioinformatics. 2012 May 24;13:110. doi: 10.1186/1471-2105-13-110 (PMC3411374; doi:10.1186/1471-2105-13-110)
Supplement: Additional file 4 — ZIP files containing several folders, each of which with TreeSnatcher Plus snapshot files, the original image and a text file. [file 1471-2105-13-110-S4.zip › 1471-2148-9-148-1/1471-2148-9-148-1-l.phy]

(((((((Arabidopsis thaliana NP564798:0.0714, Arabidopsis thaliana NP563901:0.0778):0.1683, (Arabidopsis thaliana NP568254:0.3238, ((Arabidopsis thaliana NP190828:0.0413, Arabidopsis thaliana NP12977:0.1016):0.2492, (Arabidopsis thaliana NP566464:0.0778, (Arabidopsis thaliana NP564676:0.1032, Arabidopsis thaliana NP187994:0.1556):0.0460):0.1143):0.0857):0.1460):0.5286, ((Phycomyces blakesleeanus 71917:0.6000, (((Aspergillus terreus XP001216100:0.1095, Aspergillus terreus XP001214174:0.1635):0.0873, ((Aspergillus oryzae XP001824925:0.0000, Aspergillus flavus AAIH02000094:0.0000):0.1413, (Aspergillus niger ABB59678:0.0968, (Mycosphaerella graminicola 38969:0.2190, ((Nectria haematococca 77788:0.0778, (Gibberella zeae EAA71892:0.0651, (Fusarium oxysporum FOXG03211.2:0.0000, Fusarium verticillioides FVEG02083.3:0.0127):0.0127):0.0746):0.0476, (Pyrenophora tritici-repentis 05210.1:0.0794, Alternaria brassicicola contig5.80:0.0841):0.0937):0.0476):0.1302):0.0603):0.0587):0.4698, (Puccinia graminis AAWC01001393:0.1619, Puccinia graminis AAWC01000861:0.1825):0.3476):0.1492):0.1159, (((((Talaromyces stipitatus ABAS01000045.1c:0.1762, Aspergillus niger ABB59680:0.2571):0.1206, (Fusarium oxysporum FOXG17516.2:0.1254, Nectria haematococca 48604:0.1444):0.1540):0.1444, ((Nectria haematococca 53858:0.0968, (Gibberella zeae EAA72735:0.0587, (Fusarium oxysporum FOXG09916.2:0.0000, Fusarium verticillioides FVEG08584.3:0.0143):0.0300):0.0667):0.0937, (Nectria haematococca 41174:0.1698, Verticillium dahliae supercontig 10:0.1825):0.0762):0.1222):0.0667, (Ustilago maydis EAK84508:0.5127, ((Aspergillus terreus XP001215038:0.4032, ((Trichoderma atroviride ABDG01000249.1:0.1952, Trichoderma virens 111987:0.2079):0.2286, (Fusarium oxysporum FOXG17623.2:0.0397, Fusarium verticillioides FVEG12976.3:0.0492):0.3778):0.1063):0.1063, ((Mycospaerella graminicola 55645:0.0683, Mycospaerella fijiensis egw1.3.112.1:0.1968):0.1810, ((Talaromyces stipitatus ABAS01000002.1:0.1349, Aspergillus nidulans EAA59102:0.1825):0.0825, ((Aspergillus niger ABB59679:0.2063, (Aspergillus oryzae XP001822932:0.0000, Aspergillus flavus AAIH020000121:0.0000):0.1683):0.0794, (Aspergillus fumigatus XP747578:0.0175, Neosartorya fischeri NFIA051560:0.0254):0.1270):0.1032):0.1270):0.1063):0.0587):0.0794):0.2254, (Epichloe festucae contig180:0.4698, ((Stagonospora nodorum SNOG12253.1:0.0619, (Alternaria brassicicola contig1.185:0.0698, Pyrenophora tritici-repentis 06364.1:0.0778):0.0508):0.1095, ((Magnaporthe grisea MGG05785.5:0.1429, Verticillium dahliae supercontig6:0.1905):0.2540, (Aspergillus terreus XP001218601:0.1889, (Mycosphaerella fijiensis 60340:0.0778, Mycosphaerella graminicola 42837:0.1175):0.1460):0.0397):0.0810):0.2841):0.0841):0.0937):0.2714):0.0921, (((Aspergillus niger ABB59681:0.1111, Talaromyces stipitatus ABAS01000045.1b:0.1175):0.0603, ((Botryotinia fuckeliana BC1G16010.1:0.1048, Aspergillus fumigatus XP748286:0.1238):0.0333, (Fusarium oxysporum FOXG17513.2:0.0778, Fusarium oxysporum FOXG15097.2:0.0857):0.0984):0.0381):0.5365, ((Bacillus subtilis NP391326:0.3937, (Stagonospora nodorum SNOG00610.1:0.1619, (Fusarium verticillioides FVEG10082.3:0.0460, (Gibberella zeae EAA78236:0.0206, Fusarium oxysporum FOXG11756.2:0.0333):0.0200):0.0921):0.3397):0.3683, (Bacillus subtilis AF234992:0.3889, ((Bacillus subtilis NP390581:0.2381, ((Fusarium oxysporum FOX11757.2:0.0190, Fusarium verticillioides FVEG10083.3:0.0190):0.2698, (Aspergillus niger ABB59682:0.1587, (Talaromyces stipitatus ABAS01000001.1:0.1317, ((Talaromyces stipitatus ABAS01000045.1a:0.1111, Aspergillus nidulans EAA61090:0.2698):0.0190, (Neosartorya fischeri NFIA042050:0.0127, Aspergillus fumigatus XP748291:0.0159):0.1794):0.0397):0.0254):0.1429):0.1540):0.0524, (Sporobolomyces roseus 11505:0.4270, (Ustilago maydis EAK82399:0.2968, (Schizosaccharomyces pombe NP594168:0.4619, (((Schizosccharomyces japonicus AATM01000114:0.3000, Schizosaccharomyces pombe NP58830:0.3333):0.1349, (Candida guilliermondii PGUG02777.1:0.2159, (Debaryomyces kluyveri AACE03000002:0.1984, (Saccharomyces kluyveri AACE03000002:0.1952, ((Saccharomyces kluyveri AACE03000002:0.0397, Saccharomyces kluyveri AACE03000007:0.0778):0.1048, (Kluyveromyces waltii AADM010000038/39:0.2143, ((Ashbya gossypii NM212212:0.2238, (Vanderwaltozyma polyspora XP001642290:0.0698, Vanderwaltozyma polyspora 001643480:0.1032):0.1556):0.0460, (Kluyveromyces lactis XP451456:0.2190, (Saccharomyces bayanus AACA01000015:0.0270, (Saccharomyces cerevisiae CAF29076:0.0190, (Saccharomyces kudriavzevii AACI02000130:0.0254, (Saccharomyces mikatae AACH01000245:0.0127, Saccharomyces paradoxux AABY01000004:0.0238):0.0063):0.0127):0.0270):0.1810):0.0460):0.0302):0.0397):0.1095):0.0794):0.0524):0.2254):0.0698, ((Ascosphaera apis AARE01000788:0.2349, (Aspergillus terreus XP00126776:0.1270, ((Aspergillus flavus AAIH02000210:0.0000, Aspergillus oryzae XP001823245:0.0000):0.1143, (Aspergillus clavatus XP001273181:0.0825, (Neosartorya fischeri NFIA033540:0.0032, Aspergillus fumigatus XP749260:0.0254):0.0730):0.0476):0.0460):0.0508):0.1127, (((Sclerotinia sclerotiorum SS1G07184.1:0.0381, Botryotinia fuckeliana BC1G10247.1:0.0476):0.1825, ((Epichloe festucae contig267:0.1444, (Gibberella zeae EAA69879:0.0524, (Fusarium verticillioides FVEG11933.3:0.0063, Fusarium oxysporum FOXG03944.2:0.0127):0.0603):0.0762):0.0698, ((Cryptococcus neoformans XP567775:0.2413, (Mycosphaerella graminicola 63373:0.0889, Mycospaerella fijiensis 30145:0.1000):0.1683):0.0524, (Chaetomium globosum CHGG02287.1:0.1921, Magnaporthe grisea MGG02507.5:0.2175):0.1032):0.0667):0.0714):0.0524, (Stagonospora nodorum SNOG11049.1:0.0873, Pyrenophora tritici-repentis PTRG10925.1:0.1556):0.0984):0.0873):0.1825):0.0730):0.0460):0.2429):0.0587):0.0587):0.0254):0.0524):0.1492):0.1587, (Escherichia coli YP670282:0.2825, Escherichia coli YP670643:0.6063):0.2333):0.0921, (Neurospora crassa EAA32020:0.1571, (Nectria haematococca 122843:0.1048, (Verticillium dahliae supercontig4:0.1349, (Fusarium oxysporum FOXG17514.2:0.0619, Fusarium oxysporum FOXG14383.2:0.0905):0.1079):0.0952):0.1444):0.3937):0.0127, (Aspergillus terreus XP001210042:0.2254, ((Ascosphaera apis AARE01001923:0.0889, (Ascosphaera apis AARE01005240:0.5016, Ascosphaera apis AARE01006445:0.5333):0.1111):0.1540, (Stagonospora nodorum SNOG01192.1:0.2810, (Mycosphaerella fijiensis egw1.1.321.1:0.3095, (Nectria haematococca 96948:0.0714, (Gibberella zeae EAA69589:0.0794, (Fusarium oxysporum FOXG04406.2:0.0270, Fusarium verticillioides FVEG07525.3:0.0397):0.0476):0.0444):0.4460):0.0714):0.1000):0.0651):1.0492);
