# Supplementary material for: TreeSnatcher plus: capturing phylogenetic trees from images
Source: BMC Bioinformatics. 2012 May 24;13:110. doi: 10.1186/1471-2105-13-110 (PMC3411374; doi:10.1186/1471-2105-13-110)
Supplement: Additional file 4 — ZIP files containing several folders, each of which with TreeSnatcher Plus snapshot files, the original image and a text file. [file 1471-2105-13-110-S4.zip › 1471-2148-9-148-3/1471-2148-9-148-3-l.phy]

((Yarrowia lipolytica:0.2155, (((((Batrachochytrium dendrobatidis:0.4936, ((Monosiga brevicollis:0.7055, Arabidopsis thaliana:0.7045):0.0200, (Antonospora locustae:0.4336, Encephalitozoon cuniculi:0.4336):0.2509):0.1909):0.0518, (Rhizopus oryzae:0.1055, Phycomyces blakesleeanus:0.1064):0.3364):0.0127, (((Cryptococcus neoformans:0.2673, ((Laccaria bicolor:0.0591, Coprinopsis cinereus:0.0591):0.0482, (Phaenerochaete chrysosporium:0.0745, Postia placenta:0.0745):0.0327):0.1600):0.0345, (Malassezia globosa:0.1455, Ustilago maydis:0.1455):0.1564):0.0227, (Puccinia graminis:0.2209, Sporobolomyces roseus:0.2209):0.1036):0.1045):0.0273, (Pneumocystis carinii:0.2300, (Schizosaccharomyces pombe:0.0764, Schizosaccharomyces japonicus:0.0773):0.1536):0.1718):0.0245, (((Mycosphaerella fijiensis:0.0818, Mycosphaerella graminicola:0.0818):0.1655, (Stagonospora nodorum:0.0655, (Alternaria brassicicola:0.0345, Pyrenophora trtici-repentis:0.0355):0.0300):0.1809):0.0509, ((((Verticillium dahliae:0.1291, ((Epichloe festucae:0.0700, (Trichoderma atroviride:0.0136, (Trichoderma reesei:0.0055, Trichoderma virens:0.0055):0.0082):0.0564):0.0127, (Nectria haematococca:0.0382, (Giberella zeae:0.0227, (Fusarium oxysporum:0.0027, Fusarium verticillioides:0.0027):0.0218):0.0145):0.0445):0.0482):0.0391, (Magnaporthe grisea:0.1573, (Neurospora crassa:0.1027, (Chaetomium globosum:0.0800, Podospora anserina:0.0800):0.0227):0.0536):0.0136):0.0645, (Sclerotinia sclerotiorum:0.0036, Botryotinia fuckeliana:0.0055):0.2282):0.0482, ((Ascosphaera apis:0.1136, ((Uncinocarpus reesii:0.0236, (Coccidioides immitis:0.0064, Coccidioides posadasii:0.0055):0.0282):0.0527, (Paracoccidioides brasiliensis:0.0364, (Ajellomyces capsulatus:0.0236, Ajellomyces dermatidis:0.0236):0.0127):0.0418):0.0355):0.0336, ((Aspergillus nidulans:0.0582, ((Aspergillus niger:0.0327, (Aspergillus terreus:0.0264, (Aspergillus flavus:0.0018, Aspergillus oryzae:0.0018):0.0273):0.0070):0.0091, (Aspergillus clavatus:0.0164, (Aspergillus fumigatus:0.0027, Neosartorya fisheri:0.0027):0.0136):0.0245):0.0164):0.0555, (Penicillium marneffei:0.0136, Talaromyces stipitatus:0.0136):0.1000):0.0336):0.1355):0.0155):0.0782):0.1609):0.0618, ((Vanderwaltozyma polyspora:0.0464, (Candida glabrata:0.0400, (Saccharomyces castellii:0.0355, ((Saccharomyces mikatae:0.0109, (Saccharomyces kudriavzevii:0.0045, Saccharomyces bayanus:0.0055):0.0064):0.0000, (Saccharomyces cerevisiae:6.0000, Saccharomyces paradoxus:0.0055):0.0064):0.0255):0.0064):0.0064):0.0209, ((Ashbya gossypii:0.0445, Kluyveromyces lactis:0.0445):0.0064, (Kluyveromyces waltii:0.0373, Saccharomyces kluyveri:0.0382):0.0100):0.0191):0.0845, (Clavispora lusitaniae:0.0745, ((Debaryomyces hansenii:0.0527, Candida guilliermondii:0.0536):0.0155, (Pichia stipitatus:0.0591, ((Candida tropicalis:0.0236, (Candida albicans:0.0027, Candida dubliniensis:0.0027):0.0209):0.0191, (Candida parapsilosis:0.0300, Lodderomyces elongisporus:0.0300):0.0127):0.0164):0.0091):0.0064):0.0791);
