# Supplementary material for: TreeSnatcher plus: capturing phylogenetic trees from images
Source: BMC Bioinformatics. 2012 May 24;13:110. doi: 10.1186/1471-2105-13-110 (PMC3411374; doi:10.1186/1471-2105-13-110)
Supplement: Additional file 4 — ZIP files containing several folders, each of which with TreeSnatcher Plus snapshot files, the original image and a text file. [file 1471-2105-13-110-S4.zip › 1471-2148-9-179-2/1471-2148-9-179-2-l.phy]

(Epsilonproteobacteria (19):0.7006, (Deltaproteobacteria (18):0.1525, (Magnetococcus sp. MC-1:0.3446, (((Oceanospirillales, Marinomonas sp. MWYL:0.4124, (Legionellales (7):0.3164, (Oceanospirillales, Hahella chejuensis:0.3051, (Pseudomonadales (15):0.3729, (Alteromonadales, Marinobacter aquaeolei:0.3672, (Oceanospirillales, Chromohalobacter salexigens:0.2938, (Oceanospirillales, Alcanivorax borkumensis:0.4576, (Pseudomonadales (7):0.2542, (Neisseriales (6):0.0282, Burkholderiales (41):0.1186):0.2938):0.0000):0.0000):0.0000):0.0000):0.0000):0.0000):0.0000):0.0000, (Alteromonadales, Saccharophagus degradans:0.4124, ((Cardiobacteriales, Dichelobacter nodosus:0.6102, ((Gammaproteobacteria (101):0.1017, Chromatiales, Nitrosococcus oceani:0.3559):0.1977, ((Thiotrichales (9):0.6215, Methylococcales, methylococcus capsulatus:0.6271):0.0000, (Thiotrichales, Thiomicrospira crunogena:0.1864, (Candidatus Ruthia magnifica:0.0452, Candidatus Vesicomyosocius okutanii:0.0565):0.3672):0.3390):0.0000):0.0000):0.0000, (Chromatiales, Halorhodospira halophila:0.1864, (Chromatiales, Alkalilimnicola ehrlichei:0.1525, Xanthomonadales (12):0.4181):0.0678):0.2090):0.0000):0.0000):0.2486, (Nitrosomonadales (3):0.0339, (Rhodocyclales (3):0.0960, Hydrogenophilales, Thiobacillus denitrificans:0.1299):0.1073):0.2429):0.0904):0.3277):0.0847);
