# Supplementary material for: TreeSnatcher plus: capturing phylogenetic trees from images
Source: BMC Bioinformatics. 2012 May 24;13:110. doi: 10.1186/1471-2105-13-110 (PMC3411374; doi:10.1186/1471-2105-13-110)
Supplement: Additional file 4 — ZIP files containing several folders, each of which with TreeSnatcher Plus snapshot files, the original image and a text file. [file 1471-2105-13-110-S4.zip › 1471-2148-9-179-2/Performance]

Topology:	2 min (straightened branches, separated overlapping text from branches, decoupled triangular shapes from tips)
Text: 6 min
