# Supplementary material for: TreeSnatcher plus: capturing phylogenetic trees from images
Source: BMC Bioinformatics. 2012 May 24;13:110. doi: 10.1186/1471-2105-13-110 (PMC3411374; doi:10.1186/1471-2105-13-110)
Supplement: Additional file 4 — ZIP files containing several folders, each of which with TreeSnatcher Plus snapshot files, the original image and a text file. [file 1471-2105-13-110-S4.zip › 1471-2148-9-179-4/1471-2148-9-179-4-l.phy]

(Finegoldia magna ATCC 29328:161, (((Clostridium acetobutylicum ATCC 824:197, (Alkaliphilus metalliredigens QYMF:90, Alkaliphilus oremlandii OhILAs:102):32):35, (Alkaliphilus metalliredigens QYMF:163, ((Clostridium botulinum A3 str. Loch Maree:19, (Clostridium botulinum F str. Langeland:0, Clostridium botulinum B1 str. Okra:0):4):92, (Clostridium acetobutylicum ATCC 824:105, (Clostridium novyi NT:48, Clostridium kluyveri DSM 555:137):40):17):47):21):34, (Clostridium perfringens str. 13:0, (Clostridium perfringens SM101:4, Clostridium perfringens ATCC 13124:7):0):113):41);
