# Supplementary material for: TreeSnatcher plus: capturing phylogenetic trees from images
Source: BMC Bioinformatics. 2012 May 24;13:110. doi: 10.1186/1471-2105-13-110 (PMC3411374; doi:10.1186/1471-2105-13-110)
Supplement: Additional file 4 — ZIP files containing several folders, each of which with TreeSnatcher Plus snapshot files, the original image and a text file. [file 1471-2105-13-110-S4.zip › 1471-2148-9-179-5/1471-2148-9-179-5-l.phy]

(Thermobifida fusca YX:101, ((Kineococcus radiotolerans SRS30216:124, ((((Tropheryma whipplei TW08/27:8, Tropheryma whipplei str. Twist:9):88, (Leifsonia xyli subsp. xyli str. CTCB07:23, (Clavibacter michiganensis subsp. michiganensis:0, Clavibacter michiganensis subsp. sepedonicus:0):32):14):18, (Renibacterium salmoninarum ATCC 33209:11, (Arthrobacter aurescens TC1:6, Arthrobacter sp. FB24:5):10):42):34, (Bifidobacterium adolescentis ATCC 15703:5, (Bifidobacterium longum DJO10A:0, Bifidobacterium longum NCC2705:0):7):86):52):0, (Frankia sp. EAN1pec:137, ((Salinispora arenicola CNS-205:7, Salinispora tropica CNB-440:16):82, (Streptomyces griseus subsp. griseus:16, (Streptomyces avermitilis MA-4680:8, Streptomyces coelicolor A3(2):14):13):78):37):16):74);
