# Supplementary material for: TreeSnatcher plus: capturing phylogenetic trees from images
Source: BMC Bioinformatics. 2012 May 24;13:110. doi: 10.1186/1471-2105-13-110 (PMC3411374; doi:10.1186/1471-2105-13-110)
Supplement: Additional file 4 — ZIP files containing several folders, each of which with TreeSnatcher Plus snapshot files, the original image and a text file. [file 1471-2105-13-110-S4.zip › 1471-2148-9-197-2/1471-2148-9-197-2-l.phy]

(((Methanosarcina acetivorans C2A NP_617926:75, Methanoculleus marisnigri JR1 YP_001046899:82):66, ((((Gluconobacter oxydans 621H YP_192457:104, (Emiliania huxleyi 213726:85, (((Volvox carteri 81921:18, Chlamydomonas reinhardtii 191432:26):68, ((Micromonas pusilla 22906:31, Micromonas sp. RCC299 87830:39):23, (Ostreococcus lucimarinus 4668:16, Ostreococcus tauri 4145:24):33):41):20, ((Zea mays NP_001105724:6, Oryza sativa (japonica cultivar-group) NP_001043645:60):18, (Arabidopsis thaliana NP_198901:11, Vitis vinifera CAO15100:17):7):36):53):83):12, (Nitrosomas eutropha C91 YP_747226:67, Alteromonas macleodii 'Deep ecotype' ZP_01110047:80):25):34, (Cyanidium caldarium NP_045061:105, Cyanidioschyzon merolae CMV039C:165):105):27, (Synechococcus sp. BL107 ZP_01469115:129, (Gloeobacter violaceus PCC 7421 NP_925526:75, Acaryochloris marina MBIC11017 YP_001518662:78):39):31):20):12, (((((Pythium ultimum EL778029:49, Pythium oligandrum EV244605:114):12, (Phytophthora sojae 109158:6, Phytophthora ramorum 51635:14):38):85, (Monosiga brevicollis MX1 XP_001742170:126, Galdieria sulphuraria:249):34):24, (Volvox carteri 104902:109, (Thalassiosira pseudonana:240, ((Ostreococcus lucimarinus CCE9901 XP_001417831:27, Ostreococcus tauri 17331:48):83, (Micromonas pusilla 21172:75, Micromonas sp. RCC299 72207:116):35):80):22):41):27, (Gloeobacter violaceus PCC 7421 NP_924180:131, (Synechococcus elongatus PCC 6301 YP_171952:103, (Acaryochloris marina MBIC11017 YP_001518945:115, (Anabaena variabilis ATCC 29413 YP_323976:65, Cyanothece sp. CCY0110 ZP_01730125:111):17):27):36):36):51, (Streptomyces avermitilis MA-4680 NP_827972:163, ((Carboxydothermus hydrogenoformans Z-2901 YP_359632:63, Methanocaldococcus jannaschii DSM 2661 NP_247960:102):30, ((Rubrobacter xylanophilus DSM 9941 YP_644736:67, Deinococcus geothermalis DSM 11300 YP_605594:93):27, (Physcomitrella patens subsp. patens XP_001787048:90, (Synthrophus aciditrophicus SB YP_460621:119, (Desulfitobacterium hafniense Y51 YP_518457:67, (Arcobacter butzleri RM4018 YP_001489309:102, Clostridium tetani E88 NP_781393:138):42):17):16):25):10):12):17);
