# Supplementary material for: TreeSnatcher plus: capturing phylogenetic trees from images
Source: BMC Bioinformatics. 2012 May 24;13:110. doi: 10.1186/1471-2105-13-110 (PMC3411374; doi:10.1186/1471-2105-13-110)
Supplement: Additional file 4 — ZIP files containing several folders, each of which with TreeSnatcher Plus snapshot files, the original image and a text file. [file 1471-2105-13-110-S4.zip › 1471-2148-9-207-3/1471-2148-9-207-3-l.phy]

(PdumGATA123:92, (((((XtroGATA2:26, (GgalGATA2:12, (HsapGAT2:2, MmusGATA2:5):23):6):15, ((DrerGATA2b:167, (DrerGATA2a:19, (GacuGATA2a:15, (OlatGATA2a:6, (TnigGATA2a:2, TrugGATA2a:2):5):4):19):16):9, (OlatGATA2b:26, (GacuGATA2b:19, (TrugGATA2b:7, TnigGATA2b:13):10):8):20):20):25, (RegIGATA3:42, ((XtroGATA3:47, (GgalGATA3:11, (MmusGATA3:4, HsapGATA3:5):10):12):14, (DrerGATA3:22, (OlatGATA3:44, (TrugGATA3:10, TnigGATA3:13):8):12):30):7):50):23, ((XtroGATA1:211, (GgalGATA1:288, (HsapGATA1:21, MmusGATA1:36):178):84):10, (DrerGATA1b:189, (DrerGATA1a:78, ((TrugGATA1:29, TnigGATA1:48):27, (GacuGATA1:31, DrerGATA1a:50):18):46):45):94):119):44, (SpurGATAc:250, (SkovGATA123:82, BfloGATA123:103):25):56):92);
