# Supplementary material for: TreeSnatcher plus: capturing phylogenetic trees from images
Source: BMC Bioinformatics. 2012 May 24;13:110. doi: 10.1186/1471-2105-13-110 (PMC3411374; doi:10.1186/1471-2105-13-110)
Supplement: Additional file 4 — ZIP files containing several folders, each of which with TreeSnatcher Plus snapshot files, the original image and a text file. [file 1471-2105-13-110-S4.zip › 1471-2148-9-229-2/1471-2148-9-229-2-l.phy]

(Plasmodium vivax SBP2:861, (Toxoplasma gondii SBP2:595, ((Ostreococcus lucimarinus SBP2:24, Osstreococcus tauri SBP2:37):55, (Micromonas pusilla SBP2:74, (Emiliania huxkeyi SBP2:227, ((Dictyostelium discoideum SBP2:366, (Tetrahymena thermophila SBP2:432, Ixodes scapularis SBP2:469):38):92, (Ixodes scapularis SBP2:125, (((Thalassiosira pseudoanna SBP2:0, Phaedodactylum tricornutum SBP2:124):310, (Daphnia pulex SBP2:274, ((Monosiga brevicollis SBP2:210, (Drosophila melanogaster SBP2:50, Drosophila virilis SBP2:64):153):70, (Anopheles gambiae SBP2:31, Culex quinquefasciatus SBP2:121):218):63):21):67, (Nematostella vectensis SBP2:95, (Trichoplax adhaerens SBP2:150, ((Branchiostoma floridae SBP2L:30, ((Capitella sp.I SBP2L:22, Lottia gigantea SBP2L:82):26, (Saccoglossus kowalevskii SBP2L:42, Strongylocentrotus purpuratus SBP2L:53):42):23):31, ((((Gasterosteus aculeatus SBP2L:12, Tetraodon nigroviridis SBP2L:17):24, ((Anolis carolinensis SBP2L:4, Gallus gallus SBP2L:4):0, (Xenopus tropicalis SBP2L:14, (Canis familiaris SBP2L:4, (Homo sapiens SBP2L:3, (Monodelphis domestica SBP2L:2, Rattus norvegicus SBP2L:4):0):0):0):15):16):16, ((Tetraodon nigroviridis SBP2:9, Gasterosteus aculeatus SBP2:30):16, (((Anolis carolinensis SBP2:4, Gallus gallus SBP2:5):0, (Homo sapiens SBP2:4, (Canis familiaris SBP2:2, (Equus caballus SBP2:8, Rattus norvegicus SBP2:7):0):8):16):7, (Monodelphis domestica SBP2:0, Xenopus tropicalis SBP2:57):10):30):39):11, (Ciona savignyi SBP2L:19, Ciona intestinalis SBP2L:111):58):7):27):44):30):23):30):4):20):35):114):79);
