# Supplementary material for: TreeSnatcher plus: capturing phylogenetic trees from images
Source: BMC Bioinformatics. 2012 May 24;13:110. doi: 10.1186/1471-2105-13-110 (PMC3411374; doi:10.1186/1471-2105-13-110)
Supplement: Additional file 4 — ZIP files containing several folders, each of which with TreeSnatcher Plus snapshot files, the original image and a text file. [file 1471-2105-13-110-S4.zip › 1471-2148-9-229-7/1471-2148-9-229-7-l.phy]

((H. sapiens RNaseP-P38:160, H. sapiens Gadd45:303):15, ((S. cerevisiae Dom34p:383, (((A. aegypti SBP2:0, C. quinquefasciatus SBP2:25):102, (P. falciparum SBP2:167, (D. discoideum SBP2:127, (((M. brevicollis SBP2:125, (D. virilis SBP2:20, D. melanogaster SBP2:35):83):80, (G. gallus SBP2L:0, (X. tropicalis SBP2L:0, (T. nigroviridis SBP2L:13, (S. purpuratus SBP2L:24, (T. nigroviridis SBP2:21, ((H. sapiens SBP2:8, (M. domestica SBP2:0, G. gallus SBP2:0):0):0, (R. norvegicus SBP2:14, X. tropicalis SBP2:15):12):15):15):23):3):15, H. sapiens SBP2L:0):38):43, (E. coli RimK:662, (O Tauri SBP2:0, O. lucimarinus SBP2:31):32):93):31):23):49):77, ((M. musculus eRF1:0, (H. sapiens eRF1:0, ((S. cerevisiae eRF1:49, S. lemnae Q9BMMO:110):18, (A. thaliana RF1:15, G. intestinalis eRF1:149):8):11):8):167, (M. thermoautotrophicus RPL30e:165, ((G. theta RPL30:161, (M. musculus RPL30:0, (H. sapiens RPL30:0, (B. taurus RPL30:0, G. gallus RPL30:0):0):0):34):22, (D. yakuba RPL30:7, (K. lactis RPL30:37, S. pombe RPL30:41):27):0):63):76):37):0):107, (((S. cerevisiae RPS12:66, ((R. norvegicus RPS12:0, D. rerio RPS12:7, S. acidocaldocarius RPL7Ae:14):3, (D. variabilis RPS12:7, (A. mellifera APS12:51, C. elegans RPS12:87):8):25):65):114, (D. melanogaster hoi-polloi:0, (H. sapiens 15.5kDa:2, S. cerevisiae Snu13p:77):86):97):105, (((S. acidocaldocarius RPL7Ae:21, A. fulgidus RPL7Ae:41):4, ((P. furiosus RPL7Ae:0, (T. kodakarensis RPL7Ae:0, M. kandleri RPL7Ae:31):8):7, (M. mazei RPL7Ae:20, H. marismortui RPL7Ae:57):21):7):32, ((M. jannaschii RPL7Ae:29, E. gracilis RPL7A:291, (B. subtilis RPylxQ:217, ((S. pombe NHP2:10, (M. musculus NHP2:61, (C. elegans NHP2:94, (D. melanogaster NHP2:17, A. aegypti NHP2:44):122):95):35):30, (S. cerevisiae NHP2:0, O. lucimarinus NHP2:70):22):114):33):9, (S. laticollis RPL7A:0, (D. yakuba RPL7A:40, (H. sapiens RPL7A:27, (A. thaliana RPL7A:53, P. polycephalum RPL7A:87):50):29):28):156):17):32):43):15);
