# Supplementary material for: TreeSnatcher plus: capturing phylogenetic trees from images
Source: BMC Bioinformatics. 2012 May 24;13:110. doi: 10.1186/1471-2105-13-110 (PMC3411374; doi:10.1186/1471-2105-13-110)
Supplement: Additional file 4 — ZIP files containing several folders, each of which with TreeSnatcher Plus snapshot files, the original image and a text file. [file 1471-2105-13-110-S4.zip › 1471-2148-9-237-1/1471-2148-9-237-1-l.phy]

(Rv3873:158, (((Rv2108:193, Rv3892c:298):0, (Rv2430c:162, (Rv3425:75, (Rv3429:58, Rv3426:179):41):139):185):0, ((((Rv3621c:127, (Rv1809:118, (Rv1808:91, (Rv1807:113, (Rv1802:96, (Rv1801:116, (22:159, Rv1168c:238):0):0):0):0):0):0):0, (Rv3136:117, Rv3135:113, Rv0915c:115, Rv3532:114):89):0, (Rv2770c:55, (Rv2768c:31, Rv1039c:56):28):144):0, (((((Rv2892c:30, Rv1706c:67):39, (Rv1787:0, Rv1790:0):83):100, (((((Rv3343c:130, (Rv2356c:97, (Rv1548c:130, (Rv0755c:149, Rv0442c:168):0):0):0):0, (Rv0355c:66, Rv0305c:80):67):0, (Rv1135c:53, Rv0878c:73):73):0, (((Rv2608:74, Rv1800:92):87, ((Rv3159c:50, (Rv3533c:25, (Rv3144c:55, Rv3558:92):64):25):67, (Rv3347c:23, Rv3350c:22):120):0):0, (Rv1753c:42, (Rv1917c:56, Rv1918c:73):20):95):0):50, (Rv2352c:41, Rv3125c:67):92):134):0, (Rv1705c:56, Rv1789:61):92):0, (Rv1196:14, (Rv1361c:2, Rv3478:39):13):187):0):157):102, ((Rv3739c:32, (Rv2123:155, (Rv0286:98, Rv0453:110):0):0):0, ((Rv0096:120, Rv1387:167):0, (Rv3018c:0, Rv3022c:0):101):0, (Rv0256c:63, Rv3018c:66):68):162);
