# Supplementary material for: TreeSnatcher plus: capturing phylogenetic trees from images
Source: BMC Bioinformatics. 2012 May 24;13:110. doi: 10.1186/1471-2105-13-110 (PMC3411374; doi:10.1186/1471-2105-13-110)
Supplement: Additional file 4 — ZIP files containing several folders, each of which with TreeSnatcher Plus snapshot files, the original image and a text file. [file 1471-2105-13-110-S4.zip › 1471-2148-9-40-3/1471-2148-9-40-3-l.phy]

(Carcharhinus dussumieri:0.0271, Carcharhinus obscurus:0.0354, ((CS02:0.0041, (CS01:0.0033, CS10:0.0035):0.0050):0.0089, (CS03:0.0025, ((CS04:0.0050, (CS08:0.0025, (CS06:0.0026, CS12:0.0160):0.0050):0.0000):0.0000, (CS09:0.0049, (CS07:0.0049, (CS05:0.0022, CS11:0.0041):0.0000):0.0000):0.0000):0.0047):0.0097):0.0163);
