# Supplementary material for: TreeSnatcher plus: capturing phylogenetic trees from images
Source: BMC Bioinformatics. 2012 May 24;13:110. doi: 10.1186/1471-2105-13-110 (PMC3411374; doi:10.1186/1471-2105-13-110)
Supplement: Additional file 4 — ZIP files containing several folders, each of which with TreeSnatcher Plus snapshot files, the original image and a text file. [file 1471-2105-13-110-S4.zip › 1471-2148-9-40-4/1471-2148-9-40-4-l.phy]

(Carcharhinus falciformis:22, Carcharhinus ambiyrhynchos:105, (((PG09:10, (PG16:12, (PG10:3, PG11:3):47):0):0, (PG08:7, (PG04:5, (PG03:6, (PG01:3, PG02:5):0):0):0):0):18, ((PG14:0, PG07:8):0, ((PG15:23, PG12:28):0, (PG06:5, (PG05:3, PG13:5):21):0):26):0):464);
