# Supplementary material for: TreeSnatcher plus: capturing phylogenetic trees from images
Source: BMC Bioinformatics. 2012 May 24;13:110. doi: 10.1186/1471-2105-13-110 (PMC3411374; doi:10.1186/1471-2105-13-110)
Supplement: Additional file 4 — ZIP files containing several folders, each of which with TreeSnatcher Plus snapshot files, the original image and a text file. [file 1471-2105-13-110-S4.zip › 1471-2148-9-40-5/1471-2148-9-40-5-l.phy]

(Eusphyra blochi:0.0773, Sphyrna mokarran:0.1070, (SL09:0.0095, (((SL02:0.0025, SLO4:0.0056):0.0000, ((SL06:0.0017, SL08:0.0045):0.0056, (SL01:0.0025, SL05:0.0050):0.0050):0.0000):0.0140, (SL07:0.0017, SL03:0.0045):0.0154):0.0120):0.1409);
