# Supplementary material for: TreeSnatcher plus: capturing phylogenetic trees from images
Source: BMC Bioinformatics. 2012 May 24;13:110. doi: 10.1186/1471-2105-13-110 (PMC3411374; doi:10.1186/1471-2105-13-110)
Supplement: Additional file 4 — ZIP files containing several folders, each of which with TreeSnatcher Plus snapshot files, the original image and a text file. [file 1471-2105-13-110-S4.zip › 1471-2148-9-49-1/1471-2148-9-49-1-l.phy]

(Acrea encedon:0.0020, DBM - wXy1B1*:0.0137, (((DBM - Malaysia plutWA1:0.0006, (Asobara tabida:0.0006, (DBM - wSUSA1*:0.0006, (Amitus fuscipennis:0.0011, DBM - Malaysia plutWA1*:0.0056):0.0000):0.0025):0.0022):0.0104, (DBM - Germany plutWA2:0.0008, 31:0.0084):0.0339):0.0941, (DBM - Kenya plutWB1_:0.0011, DBM - Kenya plutWB1:0.0011, (DBM - Malaysia plutWB1_1:0.0008, (DBM - Malaysia plutWB1_2:0.0008, (DBM - Malaysia plutWB1_3:0.0008, (Acreaea pentapolis:0.0008, (DBM - Malaysia plutWB1_4:0.0008, (DBM - Kenya plutWB1:0.0008, (DBM - Malaysia plutWB1_5:0.0008, (DBM - Malaysia plutWB1_6:0.0008, (DBM - Malaysia plutWB1_7:0.0008, (DBM - Malaysia plutWB1_8:0.0008, ((DBM - Kenya plutWB1_2:0.0008, (DBM - Malaysia plutWB1_11:0.0008, (DBM - Malaysia plutWB1_12:0.0008, (DBM - Malaysia plutWB1_13:0.0008, (DBM - Malaysia plutWB1_14:0.0008, (DBM - Malaysia plutWB1_15:0.0008, (DBM - Kenya plutWB1_3:0.0008, DBM - Malaysia plutWB1_16:0.0017):0.0000):0.0000):0.0000):0.0000):0.0000):0.0000):0.0000, (DBM - Malaysia plutWB1_9:0.0006, DBM - Malaysia plutWB1_10:0.0006):0.0011):0.0000):0.0000):0.0000):0.0000):0.0000):0.0000):0.0000):0.0000):0.0000):0.0000):0.0000):0.0622):0.0689);
