# Supplementary material for: TreeSnatcher plus: capturing phylogenetic trees from images
Source: BMC Bioinformatics. 2012 May 24;13:110. doi: 10.1186/1471-2105-13-110 (PMC3411374; doi:10.1186/1471-2105-13-110)
Supplement: Additional file 4 — ZIP files containing several folders, each of which with TreeSnatcher Plus snapshot files, the original image and a text file. [file 1471-2105-13-110-S4.zip › 1471-2148-9-64-2/1471-2148-9-64-2-l.phy]

(Precis tugela (AY788671):415, (H. Usambara (AY788637):252, H. anthedon (AY788634):291):65, ((H. misippus (AY788635):18, H. misippus (AY788635):40):112, (((Haplo 09 (AJ844902):4, (Haplo 04 (AJ844900):5, (Haplo 02 (EU626556):0, Haplo 08 (AJ844903):5):0):0):72, (Haplo 07 (AJ844907):6, (Haplo 05 (AJ844904):5, (Haplo 06 (AJ844906):0, Haplo 03 (AJ844905):9):5):0):32):68, (H. alimena (AY788633):143, (Haplo 01 (AJ844898):71, ((H. pandarus (AY788636):100, (H. octocula (EU626560):5, (H. octocula (EU626559):3, H. antilope (EU626557):3):4):31):50, (H. octocula (EU626558):0, H. antilope (AJ844899):0):123):32):53):55):64):74);
