# Supplementary material for: TreeSnatcher plus: capturing phylogenetic trees from images
Source: BMC Bioinformatics. 2012 May 24;13:110. doi: 10.1186/1471-2105-13-110 (PMC3411374; doi:10.1186/1471-2105-13-110)
Supplement: Additional file 4 — ZIP files containing several folders, each of which with TreeSnatcher Plus snapshot files, the original image and a text file. [file 1471-2105-13-110-S4.zip › 1471-2148-9-81-1/1471-2148-9-81-1-l.phy]

(AmAP3 Amborella trichopoda:212, ((MagrAP3 Magnolia grandiflora:108, ((CCDEF Commelina communis:28, TRDEF Tradescantia reflexa:89):164, ((DEF1 Elaeis guineensis:90, (((HyvilDEF2 Hypoxis villosa:141, ((AP3 Joinvillea ascendens:77, (AP3 Streptochaeta angustifolia:43, (SPW1 oryza sativa:25, (SILKY1 Zea mays:56, (TaMADS82 Triticum aestivum:4, (TaMADS51 Triticum aestivum:2, HvAP3 Hordeum vulgare:10):3):23):19):33):22):50, (AP3b Elegia elephas:46, AP3 Elegia elephas:51):113):76):27, (AP3 Tacca chantrieri:125, ((HyvilDEF1 Hypoxis villosa:99, ApDEF Agapanthus praecox:166):12, ((PhlonDEF1 Phragmipedium longifolium:152, (SpodoDEF2 Spiranthes odorata:147, (PeMADS5 Phalaenopsis equestris:75, (GogalDEF2 Gongora galeata:36, OMADS3 Oncidium "Gower Ramsey":77):30):62):22):18, (VaplaDEF1 Vanilla planifolia:63, ((SpodoDEF4 Spiranthes odorata:4, PhlongDEF2 Phragmipedium longifolium:5):72, (DcOAP3A Dendrobium crumentatum:54, (PeMADS2 Phalaenopsis equestris:52, (GogalDEF1 Gongora galeata:34, MADS1 Cymbidium spp.:42):13):16):54):31):20):97):31):24):13, ((AlsDEFb Alstromeria ligtu:102, (AlsDEFa Alstromeria ligtu:70, (TriaDEF Tricyrtis affinis:64, ((TGDEFA Tulipa gesneriana:10, TGDEFB Tulipa gesneriana:46):131, (LRDEF1 Lilium regale:5, MADS1 Lilium longiflorum:8):65):49):18):19):25, ((VaplaDEF2 Vanilla planifolua:48, (PhlonDEF4 Phragmipedium longifulium:73, (SpodoDEF3 Spiranthes odorata:99, PeMADS4 Phalaenopsis equestris:108):22):16):21, (VaplaDEF3 Vanilla planifolia:79, (PhlonDEF3 Phragmipedium longifolium:104, ((HrDEF Habenaria radiata:69, SpodoDEF1 Spiranthes odorata:77):10, (DcOAP3B Dendrobium crumentatum:38, (GogalDEF3 Gongora galeata:44, PeMADS3 Phalaenopsis equestris:46):19):39):27):18):25):57):16):17):18, (MADS5 Alpinia hainanensis:89, (MaDEF Muscari armeniacum:31, (AODEF Asparagus officinalis:62, MADS1 Hemerocallis hyb.:137):12):45):23):43):95):66, (KjAP3 Kadsura japonica:56, (IhAP3-1 Illicium henryi:5, AP3-1 Illicium floridanum:10):54):146):64, ((AP3-1 Nuphar variegata:80, (EfAP3 Euryale ferox:13, (NtAP3-1 Nymphaea tetragona:7, NymAP3 Nymphaea spp.:8):19):60):39, (NjAP3-2 Nuphar japonica:31, BsAP3 Brasenia schreberi:198):27):358);
