# Supplementary material for: TreeSnatcher plus: capturing phylogenetic trees from images
Source: BMC Bioinformatics. 2012 May 24;13:110. doi: 10.1186/1471-2105-13-110 (PMC3411374; doi:10.1186/1471-2105-13-110)
Supplement: Additional file 4 — ZIP files containing several folders, each of which with TreeSnatcher Plus snapshot files, the original image and a text file. [file 1471-2105-13-110-S4.zip › 1471-2148-9-81-2/1471-2148-9-81-2-l.phy]

(AtPI Amborella trichopoda:329, ((BsPI Brasenia schreberi:49, CcPI Cabomba caroliniana:108):188, ((NjPI-1 Nuphar japonica:17, NjPI-2 Nuphar japonica:29):39, (EfPI Euryale ferox:25, NtPI Nymphaea tetragona:26):88):39):245, ((KjPI Kadsura japonica:149, (IhPI-1 Illiciuim henryi:12, PI Illicium floridanum:13):86):116, (((((HyvilGLO1 Hypoxis villosa:159, ((CCGLO Commelina communis:310, (PI Elegia elephas:134, (PI Joinvillea ascendens:29, ((PI2 Streptochaeta angustifolia:53, (PI2 Pharus virescens:47, (WPI2 Triticum aestivum:61, (OsMADS2 Oryza sativa:44, (PI2 Cortaderia selloana:58, ZMM16 Zea mays:60):31):14):37):35):30, (((PI1 Cortaderia selloana:48, (ZMM29 Zea mays:4, ZMM18 Zea mays:8):64):18, (OsMADS4 Oryza sativa:72, (WPI1 Triticum aestivum:8, HvPI Hordeum vulgare:11):56):22):78, (PI1 Streptochaeta angustifolia:47, PI1 Pharus virescens:98):0):18):25):65):122):41, ((PI Alpinia oblongifolia:49, (PI Globba marantina:3, MADS8 Alpinia hainanensis:20):33):88, (PIb Musa ornata:80, (PIa Musa ornata:0, MADS1 Musa acuminata:62):60):18):37):18):15, ((PI Alstromeria ligtu:103, (TriaGLO Tricyrtis californicum:122, ((TGGLO Tulipa gesneriana:116, (PI1 Lilium martagon:7, (GLO1 Lilium longiflorum:3, LRGLOA Lilium regale:6):0):70):59, (PIb Veratrum californicum:10, PIa Veratrum californicum:24):108):16):13):30, ((GLO1 Elaeis guineensis:22, Caryota mitis:49):20, (GLO2 Elaeis guineensis:32, Caryota mitis:41):28):51):15):14, (TcPI Tacca chantrieri:139, (ApMADS1 Agapanthus praecox:113, (PI2 Muscari botryoides:93, (AOGLOB Asparagus oficinalis:122, PI2 Allium ursinum:273):19):0):71):29):16, ((VaplaGLO1 Vanilla planifolia:130, ((PhlonGLO1 Phragmipedium longifolium:58, (HrGLO1 Habenaria radiata:19, OrcPI Orchis italica:45):78):14, ((PI Epipactis palustris:28, (DthyrPI Dendrobium thyrsiflorum:33, (GogalGLO1 Gongora galeata:51, PeMADS6 Phalaenopsis equestris:62):0):29):0, (HrGLO2 Habenaria radiata:62, SpodoGLO1 Spiranthes odorata:81):21):22):35):82, (HyvilGLO2 Hypoxis villosa:151, (PIC2 Crocus sativus:142, (PI1b Narcissus cyclamineus:88, (PI1 Muscari botryoides:77, (AOGLOA Asparagus officinalis:121, (PI1a Speirantha convallarioides:48, PI1b Speirantha convallarioides:51):49):30):23):90):34):17):20):19, ((SmPI Sagittaria montevidensis:55, PI Alisma plantago-aquatica:89):272, ((PI Arum maculatum:323, PI Acorus calamus:371):45, (PIb Tofieldia calyculata:103, PIa Tofieldia calyculata:124):20):17):42):202):57);
