# Supplementary material for: TreeSnatcher plus: capturing phylogenetic trees from images
Source: BMC Bioinformatics. 2012 May 24;13:110. doi: 10.1186/1471-2105-13-110 (PMC3411374; doi:10.1186/1471-2105-13-110)
Supplement: Additional file 5 — ZIP files containing several folders, each of which with TreeSnatcher Plus snapshot files, the original image and a text file. [file 1471-2105-13-110-S5.zip]

Archive with 173 entries (153 files):
- 1471-2148-10-17-2/
- 1471-2148-10-17-2/1471-2148-10-17-2.phy
- 1471-2148-10-17-2/1471-2148-10-17-2.ser
- 1471-2148-10-17-2/1471-2148-10-17-2_b.PNG
- 1471-2148-10-17-2/1471-2148-10-17-2_c.PNG
- 1471-2148-10-17-2/1471-2148-10-17-2_o.PNG
- 1471-2148-10-17-2/Performance
- 1471-2148-10-17-2/Performance~
- 1471-2148-10-21-1/
- 1471-2148-10-21-1/1471-2148-10-21-1-l.jpg
- 1471-2148-10-21-1/1471-2148-10-21-1-l.phy
- 1471-2148-10-21-1/1471-2148-10-21-1-l.ser
- 1471-2148-10-21-1/1471-2148-10-21-1-l_b.PNG
- 1471-2148-10-21-1/1471-2148-10-21-1-l_c.PNG
- 1471-2148-10-21-1/1471-2148-10-21-1-l_o.PNG
- 1471-2148-10-21-1/Performance
- 1471-2148-10-21-1/Performance~
- 1471-2148-10-26-6/
- 1471-2148-10-26-6/1471-2148-10-26-6-l.jpg
- 1471-2148-10-26-6/1471-2148-10-26-6-l.ser
- 1471-2148-10-26-6/1471-2148-10-26-6-l_b.PNG
- 1471-2148-10-26-6/1471-2148-10-26-6-l_c.PNG
- 1471-2148-10-26-6/1471-2148-10-26-6-l_o.PNG
- 1471-2148-10-26-6/1471-2148-10-26-6-l_o.phy
- 1471-2148-10-26-6/Performance
- 1471-2148-9-237-6/
- 1471-2148-9-237-6/1471-2148-9-237-6-l.jpg
- 1471-2148-9-237-6/1471-2148-9-237-6-l.phy
- 1471-2148-9-237-6/1471-2148-9-237-6-l.ser
- 1471-2148-9-237-6/1471-2148-9-237-6-l_b.PNG
- 1471-2148-9-237-6/1471-2148-9-237-6-l_c.PNG
- 1471-2148-9-237-6/1471-2148-9-237-6-l_o.PNG
- 1471-2148-9-237-6/Performance
- 1471-2148-9-239-2/
- 1471-2148-9-239-2/1471-2148-9-239-2-l.jpg
- 1471-2148-9-239-2/1471-2148-9-239-2-l.phy
- 1471-2148-9-239-2/1471-2148-9-239-2-l.ser
- 1471-2148-9-239-2/1471-2148-9-239-2-l_b.PNG
- 1471-2148-9-239-2/1471-2148-9-239-2-l_c.PNG
- 1471-2148-9-239-2/1471-2148-9-239-2-l_o.PNG
- 1471-2148-9-239-2/Performance
- 1471-2148-9-239-3/
- 1471-2148-9-239-3/1471-2148-9-239-3-l.jpg
- 1471-2148-9-239-3/1471-2148-9-239-3-l.phy
- 1471-2148-9-239-3/1471-2148-9-239-3-l.ser
- 1471-2148-9-239-3/1471-2148-9-239-3-l_b.PNG
- 1471-2148-9-239-3/1471-2148-9-239-3-l_c.PNG
- 1471-2148-9-239-3/1471-2148-9-239-3-l_o.PNG
- 1471-2148-9-239-3/Performance
- 1471-2148-9-258-4/
- 1471-2148-9-258-4/1471-2148-9-258-4-l.jpg
- 1471-2148-9-258-4/1471-2148-9-258-4-l.phy
- 1471-2148-9-258-4/1471-2148-9-258-4-l.ser
- 1471-2148-9-258-4/1471-2148-9-258-4-l_b.PNG
- 1471-2148-9-258-4/1471-2148-9-258-4-l_c.PNG
- 1471-2148-9-258-4/1471-2148-9-258-4-l_o.PNG
- 1471-2148-9-258-4/Performance
- 1471-2148-9-258-4/Performance~
- 1471-2148-9-279-1/
- 1471-2148-9-279-1/1471-2148-9-279-1-l.jpg
- 1471-2148-9-279-1/1471-2148-9-279-1-l.phy
- 1471-2148-9-279-1/1471-2148-9-279-1-l.ser
- 1471-2148-9-279-1/1471-2148-9-279-1-l_b.PNG
- 1471-2148-9-279-1/1471-2148-9-279-1-l_c.PNG
- 1471-2148-9-279-1/1471-2148-9-279-1-l_o.PNG
- 1471-2148-9-279-1/Performance
- 1471-2148-9-282-5/
- 1471-2148-9-282-5/1471-2148-9-282-5-l.jpg
- 1471-2148-9-282-5/1471-2148-9-282-5-l.phy
- 1471-2148-9-282-5/1471-2148-9-282-5-l.ser
- 1471-2148-9-282-5/1471-2148-9-282-5-l_b.PNG
- 1471-2148-9-282-5/1471-2148-9-282-5-l_c.PNG
- 1471-2148-9-282-5/1471-2148-9-282-5-l_o.PNG
- 1471-2148-9-282-5/Performance
- 1471-2148-9-282-5/Performance~
- 1471-2148-9-282-6/
- 1471-2148-9-282-6/1471-2148-9-282-6-l.jpg
- 1471-2148-9-282-6/1471-2148-9-282-6-l.phy
- 1471-2148-9-282-6/1471-2148-9-282-6-l.ser
- 1471-2148-9-282-6/1471-2148-9-282-6-l_b.PNG
- 1471-2148-9-282-6/1471-2148-9-282-6-l_c.PNG
- 1471-2148-9-282-6/1471-2148-9-282-6-l_o.PNG
- 1471-2148-9-282-6/Performance
- 1471-2148-9-282-6/Performance~
- 1471-2148-9-287-10/
- 1471-2148-9-287-10/1471-2148-9-287-10-l.jpg
- 1471-2148-9-287-10/1471-2148-9-287-10-l.phy
- 1471-2148-9-287-10/1471-2148-9-287-10-l.ser
- 1471-2148-9-287-10/1471-2148-9-287-10-l_b.PNG
- 1471-2148-9-287-10/1471-2148-9-287-10-l_c.PNG
- 1471-2148-9-287-10/1471-2148-9-287-10-l_o.PNG
- 1471-2148-9-287-10/Performance
- 1471-2148-9-287-10/Performance~
- 1471-2148-9-287-11/
- 1471-2148-9-287-11/1471-2148-9-287-11-l.jpg
- 1471-2148-9-287-11/1471-2148-9-287-11-l.phy
- 1471-2148-9-287-11/1471-2148-9-287-11-l.ser
- 1471-2148-9-287-11/1471-2148-9-287-11-l_b.PNG
- 1471-2148-9-287-11/1471-2148-9-287-11-l_c.PNG
- 1471-2148-9-287-11/1471-2148-9-287-11-l_o.PNG
- 1471-2148-9-287-11/Performance
- 1471-2148-9-287-11/Performance~
- 1471-2148-9-287-5/
- 1471-2148-9-287-5/1471-2148-9-287-5-l.jpg
- 1471-2148-9-287-5/1471-2148-9-287-5-l.phy
- 1471-2148-9-287-5/1471-2148-9-287-5-l.ser
- 1471-2148-9-287-5/1471-2148-9-287-5-l_b.PNG
- 1471-2148-9-287-5/1471-2148-9-287-5-l_c.PNG
- 1471-2148-9-287-5/1471-2148-9-287-5-l_o.PNG
- 1471-2148-9-287-5/Performance
- 1471-2148-9-287-5/Performance~
- 1471-2148-9-287-6/
- 1471-2148-9-287-6/1471-2148-9-287-6-l.jpg
- 1471-2148-9-287-6/1471-2148-9-287-6-l.phy
- 1471-2148-9-287-6/1471-2148-9-287-6-l.ser
- 1471-2148-9-287-6/1471-2148-9-287-6-l_b.PNG
- 1471-2148-9-287-6/1471-2148-9-287-6-l_c.PNG
- 1471-2148-9-287-6/1471-2148-9-287-6-l_o.PNG
- 1471-2148-9-287-6/Performance
- 1471-2148-9-287-6/Performance~
- 1471-2148-9-287-7/
- 1471-2148-9-287-7/1471-2148-9-287-7-l.jpg
- 1471-2148-9-287-7/1471-2148-9-287-7-l.phy
- 1471-2148-9-287-7/1471-2148-9-287-7-l.ser
- 1471-2148-9-287-7/1471-2148-9-287-7-l_b.PNG
- 1471-2148-9-287-7/1471-2148-9-287-7-l_c.PNG
- 1471-2148-9-287-7/1471-2148-9-287-7-l_o.PNG
- 1471-2148-9-287-7/Performance
- 1471-2148-9-287-7/Performance~
- 1471-2148-9-287-8/
- 1471-2148-9-287-8/1471-2148-9-287-8-l.jpg
- 1471-2148-9-287-8/1471-2148-9-287-8-l.phy
- 1471-2148-9-287-8/1471-2148-9-287-8-l.ser
- 1471-2148-9-287-8/1471-2148-9-287-8-l_b.PNG
- 1471-2148-9-287-8/1471-2148-9-287-8-l_c.PNG
- 1471-2148-9-287-8/1471-2148-9-287-8-l_o.PNG
- 1471-2148-9-287-8/Performance
- 1471-2148-9-287-9/
- 1471-2148-9-287-9/1471-2148-9-287-9-l.jpg
- 1471-2148-9-287-9/1471-2148-9-287-9-l.phy
- 1471-2148-9-287-9/1471-2148-9-287-9-l.ser
- 1471-2148-9-287-9/1471-2148-9-287-9-l_b.PNG
- 1471-2148-9-287-9/1471-2148-9-287-9-l_c.PNG
- 1471-2148-9-287-9/1471-2148-9-287-9-l_o.PNG
- 1471-2148-9-287-9/Performance
- 1471-2148-9-287-9/Performance~
- 1471-2148-9-291-2/
- 1471-2148-9-291-2/1471-2148-9-291-2-l.jpg
- 1471-2148-9-291-2/1471-2148-9-291-2-l.phy
- 1471-2148-9-291-2/1471-2148-9-291-2-l.ser
- 1471-2148-9-291-2/1471-2148-9-291-2-l_b.PNG
- 1471-2148-9-291-2/1471-2148-9-291-2-l_c.PNG
- 1471-2148-9-291-2/1471-2148-9-291-2-l_o.PNG
- 1471-2148-9-291-2/Performance
- 1471-2148-9-291-2/Performance~
- 1471-2148-9-297-1/
- 1471-2148-9-297-1/1471-2148-9-297-1-l.jpg
- 1471-2148-9-297-1/1471-2148-9-297-1-l.phy
- 1471-2148-9-297-1/1471-2148-9-297-1-l.ser
- 1471-2148-9-297-1/1471-2148-9-297-1-l_b.PNG
- 1471-2148-9-297-1/1471-2148-9-297-1-l_c.PNG
- 1471-2148-9-297-1/1471-2148-9-297-1-l_o.PNG
- 1471-2148-9-297-1/Performance
- 1471-2148-9-297-1/Performance~
- 1471-2148-9-299-1/
- 1471-2148-9-299-1/1471-2148-9-299-1-l.jpg
- 1471-2148-9-299-1/1471-2148-9-299-1-l.phy
- 1471-2148-9-299-1/1471-2148-9-299-1-l.ser
- 1471-2148-9-299-1/1471-2148-9-299-1-l_b.PNG
- 1471-2148-9-299-1/1471-2148-9-299-1-l_c.PNG
- 1471-2148-9-299-1/1471-2148-9-299-1-l_o.PNG
- 1471-2148-9-299-1/Performance
- 1471-2148-9-299-1/Performance~
