# Supplementary material for: TreeSnatcher plus: capturing phylogenetic trees from images
Source: BMC Bioinformatics. 2012 May 24;13:110. doi: 10.1186/1471-2105-13-110 (PMC3411374; doi:10.1186/1471-2105-13-110)
Supplement: Additional file 5 — ZIP files containing several folders, each of which with TreeSnatcher Plus snapshot files, the original image and a text file. [file 1471-2105-13-110-S5.zip › 1471-2148-10-17-2/1471-2148-10-17-2.phy]

(Dictyostelium citrinum:628.5517, Dictyostelium discoideum:627.5862, ((1, Wellesley, MA:56.9655, 16, Whitewater, WI:56.9655):513.6552, (3, Wellesley, MA, 2:513.6552, (17:456.6897, (2, Houston, TX:399.7241, (((15, Pasadena, TX, Pellston, MI, 2, Houston, TX:56.9655, 13, Pasadena, TX:56.9655):59.8621, (14, Houston, TX:56.0000, 9, Pasadena, TX:56.9655):56.9655):228.8276, ((8, Pellston, MI:227.8621, (18:170.8966, (11, Pasadena, TX:113.9310, (Houston, TX_2:56.9655, 10, Pasadena, TX:56.9655):57.9310):56.0000):56.0000):58.8966, (7, Pasadena, TX:169.9310, (4, Pasadena, TX:115.8621, (5, Mt. Lake, VA:56.9655, 6, Mt. Lake, VA:56.9655):56.9655):56.9655):113.9310):57.9310):56.0000):55.0345):56.0000):56.9655):56.9655);
