# Supplementary material for: TreeSnatcher plus: capturing phylogenetic trees from images
Source: BMC Bioinformatics. 2012 May 24;13:110. doi: 10.1186/1471-2105-13-110 (PMC3411374; doi:10.1186/1471-2105-13-110)
Supplement: Additional file 5 — ZIP files containing several folders, each of which with TreeSnatcher Plus snapshot files, the original image and a text file. [file 1471-2105-13-110-S5.zip › 1471-2148-10-21-1/1471-2148-10-21-1-l.phy]

((Bichirs:324.4138, ((Paddlefish:217.2414, Teleosts:217.2414):0.0000, (Sturgeons:217.2414, (Gars:104.2759, Bowfins:105.2414):111.0345):0.0000):106.2069):97.5172, (Lungfish:101.3793, Coelocanths:99.4483, Tetrapods:99.4483):329.2414);
