# Supplementary material for: TreeSnatcher plus: capturing phylogenetic trees from images
Source: BMC Bioinformatics. 2012 May 24;13:110. doi: 10.1186/1471-2105-13-110 (PMC3411374; doi:10.1186/1471-2105-13-110)
Supplement: Additional file 5 — ZIP files containing several folders, each of which with TreeSnatcher Plus snapshot files, the original image and a text file. [file 1471-2105-13-110-S5.zip › 1471-2148-10-26-6/1471-2148-10-26-6-l_o.phy]

((Mg_MG07803.6_A1_1:411, ((AF_GLiP_Afu6g09680_A1_2:137, Tr-Tire2_24586_A1_2:276):108, (Af_Afu3g12920_A1:213, (Tr_Trire2_60458_A1_2:226, (Lm_SirP_AAS92545.1_A1_2:182, Ch_NPS11_CocheC5_115564_A1_1:213):27):20):50):116):36, (((Tr_Trire2_60458_A2_2:193, (Lm_SirP_AAS92545.1_A2_2:163, Af_Afu3g12920_A2_2:219):35):69, ((Bc_BC1G07441_07442.1_A1_1d:158, Mg_MGG15248.6_A1_1:178):161, (Af_GliP_Afu6g09660_A2_2:130, Tr_Trire2_24586_A2_2:187):82):44):69, (((Hc_YP_436153.1_A1_1:153, (St_YP_001157631.1_A1_1:14, Sa_YP_001535628.1_A1_1:31):83):90, ((((Pp_PosPl1_42387_A1_1:27, Pp_Pospl1_127321_A1:64):50, (Pp_Pospl1_111174_A1_1:29, Pp_PosPl1_42387_A1_1:76):17):27, (Pp_Pospl1_54576_A1_1:11, (Pp_Pospl1_49678_AMP1_1:27, (Pp_Pospl1_54642_A1_1:13, Pp_Pospl1_42034_A1_1:22):6):7):136):97, ((Pch_Phchr1_135156_A1_1:97, (Cc_CC1G06250.2_A1_1:43, (Cc_CC1G06235.2_A1_1:33, 22:58):25):91):22, ((((Fg_FGSG13153.3_A1_1:86, Tr_Trire2_68204_A1_1:111):44, (Mg_MGG11222.6_A1_1:88, Fg_FGSG03245.3_A1_1:118):18):41, (An_AN9129.4_A1_1:125, Af_Afu8g01220_A1_1:131):51):45, ((Pa_Pa0_670_A1_1:93, Fg_FGSG11294.3_A1_1:100):89, (Ch_NPS12_CochC5_116719_A1_1:58, Ch_NPS12_CochC5_118012_A1_1:120):104):48):24):21):45):112, (Bd_BDEG08447.1_A1_1:110, Bd_BDEG03514.1_A1_1:128):173):22):45);
