# Supplementary material for: TreeSnatcher plus: capturing phylogenetic trees from images
Source: BMC Bioinformatics. 2012 May 24;13:110. doi: 10.1186/1471-2105-13-110 (PMC3411374; doi:10.1186/1471-2105-13-110)
Supplement: Additional file 5 — ZIP files containing several folders, each of which with TreeSnatcher Plus snapshot files, the original image and a text file. [file 1471-2105-13-110-S5.zip › 1471-2148-9-237-6/1471-2148-9-237-6-l.phy]

(Gordonia aichiensis:273, ((M. gadium:69, ((((M. sphagni:31, (M. parafortuitum:19, (((23:6, M. peregrinum:7):33, (M. chlorophenolicum:11, M. chubuense:48):33):21, (M. gilvum:28, (M. aichiense:24, M. obuense:57):25):8):13):20):34, (M. fortuitum:29, M. komossense:70):0):0, ((M. farcinogenes:0, M. senegalense:7):20, (M. septicum:6, M. alvei:24):16):0):38, (M. fallax:20, (M. chitae:65, ((M. holsaticum:57, (M. triviale:73, (((M. palustre:10, M. kubicae:27):32, (M. heidelbergense:7, (M. simiae:4, M. lentiflavum:12, M. genavense:43):20):10):29, (M. interjectum:19, (M. intermedium:36, (M. scrofulaceum:31, ((M. haemophilum:20, (M. leprae:70, (M. intracellulare:19, (M. avium subsp avium, M. avium subsp hominissuis:0, M. avium subsp paratuberculosis:0):9):17):4):8, ((M. gastri:0, M. kansasii:11):21, ((M. lacus:15, ((M. asiaticum:20, M. gordonae:44):37, (((M. ulcerans:3, (M. marinum:4, M. shottsii:4):0):17, (M. tuberculosis:0, (M. africanum:0, (M. bovis:0, M. canettii:0):0):0):33):4, ((M. shimoidei:41, (M. heckeshornense:39, (M. botniense:57, M. xenopi:57):58):67):45, ((M. terrae:10, (M. hiberniae:16, M. nonchromogenicum:41):45):71, (M. celatum:62, M. cookii:86):41):33):50):21):8):17, (M. szulgai:0, M. malmoense:8):8):8):4):30):78):33):9):74):43):20, (M. manitobense:95, ((M. confluentis:36, (M. phlei:48, M. brumae:73):21):21, (((M. moriokaense:11, M. thermoresistibile:73):17, ((((M. doricum:32, (M. monacense:4, (M. sp. JLS:5, (M. sp JLS:0, M. sp. MCS:0):12):0):9):49, (M. acapulcensis:32, M. novocasstrense:57):30):24, (M. flavescens:15, (M. duvalii:27, (M. tuscia:61, (M. vaccae:40, (M. vanbaalenii:6, M. ausstroafricanum:5, M. aurum:83):33):46):41):17):8):13, (M. smegmatis:3, M. goodii:7):16):13):17, (M. pulveris:3, M. elephantis:57):24):4):16):34):25):17):25):25):24, (M. frederiksbergense:23, (M. diernhoferi:57, (M. neoaurum:15, M. hodleri:90):16):20):17):67, (M. abscessus:0, M. chelonae:14):99);
