# Supplementary material for: TreeSnatcher plus: capturing phylogenetic trees from images
Source: BMC Bioinformatics. 2012 May 24;13:110. doi: 10.1186/1471-2105-13-110 (PMC3411374; doi:10.1186/1471-2105-13-110)
Supplement: Additional file 5 — ZIP files containing several folders, each of which with TreeSnatcher Plus snapshot files, the original image and a text file. [file 1471-2105-13-110-S5.zip › 1471-2148-9-239-2/1471-2148-9-239-2-l.phy]

(((Hispidella hispanica maj.:26, Hispidella hispanica min.:169):420, (Pilosella lactucella c1:56, (Pilosella lactucella c2:27, Pilosella lactucella c3:138):56):336):279, ((Andryala integrifolia:615, Andryala levitomentosa:644):139, (Hieracium' intybaceum H.intybac:0, Hieracium' intybaceum inb.Kaer:0):390):28, ((((H. kittanae:195, ((H. porrifolium:0, H. pilosum 1226/1:27):55, (H. sparsum 1251:0, H. sparsum spa.sst.2:0):27):0):0, (H. naegelianum:0, (H. pannosum:0, H. petrovae:0):55):27):0, ((H. virosum vir.1:0, (H. umbellatum um.AM.1:0, (H. canadense:0, (H. eriophphorum 1221:0, H. eriophorum 1222:0):57):0):27):167, (H. alpinum alp.Ukr:0, H. alpinum alp.Boa.2:54):112):0):253, ((H. humile 1064:0, (H. transylvanicum tra.Boa:0, H. transylvanicum 1077:0):85):0, (H. lucidum:56, (H. lawsonii:0, H. recoderi:0, H. ramondii:29):85):0):168):83);
