# Supplementary material for: TreeSnatcher plus: capturing phylogenetic trees from images
Source: BMC Bioinformatics. 2012 May 24;13:110. doi: 10.1186/1471-2105-13-110 (PMC3411374; doi:10.1186/1471-2105-13-110)
Supplement: Additional file 5 — ZIP files containing several folders, each of which with TreeSnatcher Plus snapshot files, the original image and a text file. [file 1471-2105-13-110-S5.zip › 1471-2148-9-239-3/1471-2148-9-239-3-l.phy]

(Pilosella lactucella:86, Hispidella hispanica:258, ((H. aplexicaule:86, ((H. lawsonii:5, H. cordifolium:85):86, (H. mixtum:262, (H. pojoritense:0, (H. sparsum spa.sst.2:7, H. pohoritense:88):263):173):86):0):0, ((H. naegelianum:174, (H. pannosum:3, H. petrovae:4):86, (H. transylvanicum 1077:2, H. transylvanicum tra.Boa:4):172):86, ((((H. schmidtii:2, H. humile 1188:3):87, (H. olympicum:3, (H. gymnocephalum 1207:2, H. gymnocephalum 1215:2):86):263):0, ((H. porrifolium 1052:3, H. villosum 1029:85):87, (H. tomentosum:3, H. prenanthoides 1161:85):86):0):86, ((H. virosum 1238:3, (H. heterogynum:3, (H. laevigatum:2, H. lachenalii:2):86):0):87, (H. virosum vir.1:87, H. plumulosum:261):0):86):0):0):349);
