# Supplementary material for: TreeSnatcher plus: capturing phylogenetic trees from images
Source: BMC Bioinformatics. 2012 May 24;13:110. doi: 10.1186/1471-2105-13-110 (PMC3411374; doi:10.1186/1471-2105-13-110)
Supplement: Additional file 5 — ZIP files containing several folders, each of which with TreeSnatcher Plus snapshot files, the original image and a text file. [file 1471-2105-13-110-S5.zip › 1471-2148-9-258-4/1471-2148-9-258-4-l.phy]

(Photobacterium profundum SS9:70, Photobacterium angustum S14:103, (Aliivibro salmonicida FLI1238:42, ((Aliivibrio fischeri ES114:0, Aliivibrio fischeri MJ11:0):63, ((Vibrio harveyi ATCC BAA-1116:0, (Vibrio parahaemolyticus RIMD 2210633:0, (Vibrio alginolyticus 40B:0, Vibrio harveyi 1DA3:19):12):4):19, ((Vibrio cholerae 0395:2, (Vibrio mimicus VM573:1, Vibrio mimicus VM603:1):6):252, (Vibrio vulnificus CMCP6:0, Vibrio vulnificus YJ016:0):68):55):135):91):92);
