# Supplementary material for: TreeSnatcher plus: capturing phylogenetic trees from images
Source: BMC Bioinformatics. 2012 May 24;13:110. doi: 10.1186/1471-2105-13-110 (PMC3411374; doi:10.1186/1471-2105-13-110)
Supplement: Additional file 5 — ZIP files containing several folders, each of which with TreeSnatcher Plus snapshot files, the original image and a text file. [file 1471-2105-13-110-S5.zip › 1471-2148-9-279-1/1471-2148-9-279-1-l.phy]

(Scaptodrosophila:292, Chymomyza:291, (Sophophora:268, ((Dorsilopha:245, Zaprionus:244):0, (virilis/repleta radiation:224, (Scaplomyza:185, Hawaiian Drosophila:185):39):19, (immigrans group:223, Hirtodrosophila:223):22):24):23);
