# Supplementary material for: TreeSnatcher plus: capturing phylogenetic trees from images
Source: BMC Bioinformatics. 2012 May 24;13:110. doi: 10.1186/1471-2105-13-110 (PMC3411374; doi:10.1186/1471-2105-13-110)
Supplement: Additional file 5 — ZIP files containing several folders, each of which with TreeSnatcher Plus snapshot files, the original image and a text file. [file 1471-2105-13-110-S5.zip › 1471-2148-9-282-5/1471-2148-9-282-5-l.phy]

(Diplomystidae:254, (Helegoneidae:232, ((((Austroglanididae:188, (Claroteidae:186, (Cranoglanididae:186, (Schilbidae:184, (Plotosidae:186, (Ictaluridae:186, (Malapteruridae:185, (Hypsidoris:186, Siluridae:186):0):0):0):0):0):0):0):0, ((Pangasiidae:22, Proeutropius:23):23, (Horabagrus:22, Bagridae:27):23):138):0, ((Rhamdia:162, (Pimelodidae:139, (Hypophthalmidae:116, (Ariidae:93, (Mochokidae:70, ((Doradidae:47, Centromochlidae:45):0, (Ageneiosidae:21, Auchenipteridae:22):24):23):23):23):23):23):23, (Chacidae:162, (((Aspredinidae:139, (Sisoridae:140, (Amblycipitidae:138, Akysidae:140):0):0):0, (Heteropneustidae:22, Clariidae:23):115):0, (Amphiliidae:116, ((Callichthyidae:69, (Scoloplacidae:46, (Loricariidae:22, Astroblepidae:22):24):23):23, (Trichomycteridae:18, Nematogenyidae:22):70):23):23):23):24):0):23, (Cetopsidae:208, Hemicetopsis:210):4):23):23);
