# Supplementary material for: TreeSnatcher plus: capturing phylogenetic trees from images
Source: BMC Bioinformatics. 2012 May 24;13:110. doi: 10.1186/1471-2105-13-110 (PMC3411374; doi:10.1186/1471-2105-13-110)
Supplement: Additional file 5 — ZIP files containing several folders, each of which with TreeSnatcher Plus snapshot files, the original image and a text file. [file 1471-2105-13-110-S5.zip › 1471-2148-9-282-6/1471-2148-9-282-6-l.phy]

((Diplomystidae:202, (((((Cetopsidae:172, (Aspredinidae:59, (Auchenipteridae:29, Doradidae:29):28):114):0, (Heteropneustidae:27, Clariidae:27):144):0, (Anchariidae:27, Ariidae:28):144):0, ((Horabagridae:142, Bagridae:144):0, ((Ailia coila:27, Laides hexanema:28):86, (Akysidae:86, (Amblycipitidae:56, (Erethistidae:27, Sisoridae:29):27):28):28):28):28):0, (Rita rita:173, (Plotosidae:173, (Chacidae:173, (Siluridae:173, (((Heptapteridae:27, Conorhyncos conirostris:28):28, (Pseudopimelodidae:27, Pimelodidae:27):28):115, (Pangasiidae:173, (((Auchenoglaninae:56, (Claroteinae:27, Schilbidae:29):29):28, (Mochokidae:56, (Malapteruridae:27, Amphiliidae:27):28):28):87, (Cranoglanididae:27, Ictaluridae:27):144):0):0):0):0):0):0):0):29):29, ((Trichomycteridae:115, Nematogenyidae:115):0, (Callichtyidae:87, (Scoloplacidae:56, (Loricaiidae:27, Astroblepidae:29):29):29):27):115);
