# Supplementary material for: TreeSnatcher plus: capturing phylogenetic trees from images
Source: BMC Bioinformatics. 2012 May 24;13:110. doi: 10.1186/1471-2105-13-110 (PMC3411374; doi:10.1186/1471-2105-13-110)
Supplement: Additional file 5 — ZIP files containing several folders, each of which with TreeSnatcher Plus snapshot files, the original image and a text file. [file 1471-2105-13-110-S5.zip › 1471-2148-9-287-10/1471-2148-9-287-10-l.phy]

((Magnetospirillum magneticum 1:309, (Schizosccharomyces pombe:371, ((Psalteriomonas lanterna:130, Trichomonas vaginalis:344):49, (Nyctotherus ovalis 51kd:83, (Tetrahymena thermophila:37, (((Arabidposis thaliana:29, Chlamydomonas reinhardtii:34):18, (((Neurospora crassa:54, Yarrowia lipolytica:83):27, (Leishmania major:91, (Caenorhabditis elegans:53, (Danio rerio:21, (Bos taurus:20, Drosophila melanogaster:44):9):23):22):17):12, (Rhodospirillum rubrum:66, Ehrlichia chaffeensis:71):34):9):4, (Dictyostelium discoideum:64, (Naegleria gruberi:42, Euplotes sp:61):17):7):30):12):44):96):177):69, (30:865, (Tolumonas auensis:243, ((Psychromonas ingrahamii:179, (Magnetospirillum magneticum 2:71, Rhodoferax ferrireducens:92):51):79, (Methylocella silvestris:112, (Rhodococcus opacus:27, Ralstonia eutropha:37):169):57):98):111):99, (Syntrophomonas wolfei:186, Thermotoga neapolitana:193):52);
