# Supplementary material for: TreeSnatcher plus: capturing phylogenetic trees from images
Source: BMC Bioinformatics. 2012 May 24;13:110. doi: 10.1186/1471-2105-13-110 (PMC3411374; doi:10.1186/1471-2105-13-110)
Supplement: Additional file 5 — ZIP files containing several folders, each of which with TreeSnatcher Plus snapshot files, the original image and a text file. [file 1471-2105-13-110-S5.zip › 1471-2148-9-287-11/1471-2148-9-287-11-l.phy]

((((Phytophthora infestans:314, (Arabidopsis thaliana 1:55, Oryza sativa:68):185):91, (((Ciona intestinalis:122, (Giardia lamblia:73, Spironucleus:85):53):12, (Psalteriomonas lanterna:124, Plasmodium falciparum:149):22):22, (Trichomonas vaginalis:187, ((Leishmania major:85, Escherichia coli:87):71, (Opitutus terrae:70, Desulfobacterium autotrophicum:95):37):14):13):22):43, (Saccharomyces cerevisiae:114, Schizosaccharomyces pombe:141):95):749, ((Dictyostelium discoideum:161, (Naegleria gruberi:178, (Nyctotherus ovalis:204, (Tetrahymena thermophila:78, Paramecium tetraurelia:126):109):49):20):53, (Drosophila melanogaster 1:264, (Drosophila melanogaster 2:75, (Danio rerio:27, Mus musculus:31):50):119):70):227, (Bacillus subtilis:248, (Arabidopsis thaliana 2:161, Chlamydomonas reinhardtii:222):95):44);
