# Supplementary material for: TreeSnatcher plus: capturing phylogenetic trees from images
Source: BMC Bioinformatics. 2012 May 24;13:110. doi: 10.1186/1471-2105-13-110 (PMC3411374; doi:10.1186/1471-2105-13-110)
Supplement: Additional file 5 — ZIP files containing several folders, each of which with TreeSnatcher Plus snapshot files, the original image and a text file. [file 1471-2105-13-110-S5.zip › 1471-2148-9-287-5/1471-2148-9-287-5-l.phy]

(((Cryptococcus neoformans:81, (Schizosaccharomyces pombe:98, (Saccharomyces cerevisiae:21, Kluyveromyces lactis:28):60):23):65, (Caenorhabditis elegans:84, (Drosophila melanogaster:202, (Tetraodon nigroviridis:26, (Gallus gallus:11, (Xenopus tropicalis:26, Homo sapiens:10):8):10):26):15):111):23, (Rickettsia prowazekii:93, (Agrobacterium tumefaciens:74, (Helicobacter pylori:152, (Escherichia coli:54, Bordetella petrii:64):42):26):14):62, ((Trichomonas vaginalis:171, (Entamoeba histolytica:302, ((Giardia lamblia:465, (Tetrahymena thermophila:274, Paramecium tetraurelia 2:334):312):74, (Theileria parva 2:124, Plasmodium falciparum 2:293):288):35):67):31, (((Euglena gracilis:107, (Leishmania major:24, Trypanosoma brucei:30):167):52, (Naegleria gruberi:107, Psalteriomonas sp:147):55):26, ((Dictyostelium discoideum:147, (Chlamydomonas reinhardtii:138, (Arabidopsis thaliana 2:53, Arabidopsis thaliana 1:100):26):26):12, ((Paramecium tetraurelia 1:86, Nyctotherus ovalis:172):28, (Cryptosporidium parvum:231, (Toxoplasma gondii:61, (Plasmodium falciparum 1:65, Theileria parva 1:126):30):28):50):24):7):12):22);
