# Supplementary material for: TreeSnatcher plus: capturing phylogenetic trees from images
Source: BMC Bioinformatics. 2012 May 24;13:110. doi: 10.1186/1471-2105-13-110 (PMC3411374; doi:10.1186/1471-2105-13-110)
Supplement: Additional file 5 — ZIP files containing several folders, each of which with TreeSnatcher Plus snapshot files, the original image and a text file. [file 1471-2105-13-110-S5.zip › 1471-2148-9-287-6/1471-2148-9-287-6-l.phy]

(Ostreococcus tauri:162, (Psalteriomonas lanterna:110, (((Euplotes minuta:58, Nyctotherus ovalis:89):22, ((Cryptosporidium parvum:95, (Plasmodium falciparum:45, Naegleria gruberi:128):22):68, (((Oryza sativa 2:259, (Dictyostelium discoideum:49, Phytophthora infestans:59):9):26, (Homo sapiens 4:65, ((Homo sapiens 3:10, (Homo sapiens 2:7, Homo sapiens 1:8):10):27, (Drosophila melanogaster 3:21, (Drosophila melanogaster 1:0, Drosophila melanogaster 2:0):51):17):12):14):15, (Caenorhabditis elegans 2:0, Caenorhabditis elegans 1:2):56):10):7):29, (Oryza sativa 1:138, ((Chlamydomonas reinhardtii:26, (Arabidopsis thaliana 1:13, Arabidopsis thaliana 2:15):26):17, ((Neocallimastix frontalis:98, (Saccharomyces cerevisiae 1:53, (Saccharomyces cerevisiae 3:7, Saccharomyces cerevisiae 2:10):9):32):12, (Trypanosoma brucei:72, Tetrahymena thermophila:77):27):12):7):124):266):142, ((Oryza sativa 3:244, (Homo sapiens 5:157, Saccharomyces cerevisae 4:292):157):36, ((Trichomonas gallinae:8, Trichomonas vaginalis:11):305, (Zea mays:242, (Entamoeba histolytica:339, Antonospora locustae:600):53):51):55):75);
