# Supplementary material for: TreeSnatcher plus: capturing phylogenetic trees from images
Source: BMC Bioinformatics. 2012 May 24;13:110. doi: 10.1186/1471-2105-13-110 (PMC3411374; doi:10.1186/1471-2105-13-110)
Supplement: Additional file 5 — ZIP files containing several folders, each of which with TreeSnatcher Plus snapshot files, the original image and a text file. [file 1471-2105-13-110-S5.zip › 1471-2148-9-287-7/1471-2148-9-287-7-l.phy]

(Thermotoga maritima:69, Trimastix pyriformis:814, (Clostridium thermocellum 1:137, (((((((Trichomonas vaginalis 2:91, Trichomonas vaginalis 1:129):32, (Spironucleus barkhanus:157, (Giardia lamblia:174, (Retortamonas sp:53, Entamoeba histolytica:76):76):72):258):23, (Clostridium perfringens:34, (Clostridium pasteurianum:37, Clostridium acetobutylicum:39):15):127):15, (Blastocystis sp:143, Trichomonas vaginalis 3:164):57):27, ((Psalteriomonas sp:144, ((Chlorella fusca:22, Scenedesmus obliquus:30):50, (Chlamydomonas reinhardtii 1:50, Chlamydomonas reinhardtii 2:55):37):107):17, (Piromyces sp:11, (Neocallimastix frontalis 2:0, Neocallimastix frontalis 1:0):23):126):25):27, (Desulfovibrio vulgaris 1:149, (Nyctotherus ovalis:243, (Shewanella sp:128, Desulfovibrio vulgaris 2:134):97):52):13):15, ((Treponema denticola:174, (Clostrodium thermocellum 2:62, Symbiobacterium thermophilum:90):17):8, (Desulfovibrio fructosovoran:77, (Clostridium botulinum:45, Clostridium difficile:89):15):39):15):63):77);
