# Supplementary material for: TreeSnatcher plus: capturing phylogenetic trees from images
Source: BMC Bioinformatics. 2012 May 24;13:110. doi: 10.1186/1471-2105-13-110 (PMC3411374; doi:10.1186/1471-2105-13-110)
Supplement: Additional file 5 — ZIP files containing several folders, each of which with TreeSnatcher Plus snapshot files, the original image and a text file. [file 1471-2105-13-110-S5.zip › 1471-2148-9-287-8/1471-2148-9-287-8-l.phy]

((Rhodospirillum rubrum:0.4990, Escherichia coli:0.6139):0.4455, ((Trimastix pyriformis:0.7465, (Entamoeba histolytica:0.4079, (Euglena gracilis:0.7109, ((Cryptosporidium parvum:0.5228, Chlamydomonas reinhardtii:0.7050):0.1287, (Trichomonas vaginalis:1.2218, (Blastocystis sp:0.6574, Psalteriomonas sp:0.9564):0.0931):0.1228):0.0673):0.0713):0.0851):0.0634, (Desulfovibrio vulgaris:0.3861, (Clostridium pasteurianum 1:0.3168, (Clostridium pasteurianum 2:0.2911, Clostridium pasteurianum 3:0.7327):0.0673):0.1762):0.1188):0.3861, (7:0.3030, (Retortamonas sp:0.2891, Spironucleus barkhanus:0.3525):0.0673):0.6574);
