# Supplementary material for: TreeSnatcher plus: capturing phylogenetic trees from images
Source: BMC Bioinformatics. 2012 May 24;13:110. doi: 10.1186/1471-2105-13-110 (PMC3411374; doi:10.1186/1471-2105-13-110)
Supplement: Additional file 5 — ZIP files containing several folders, each of which with TreeSnatcher Plus snapshot files, the original image and a text file. [file 1471-2105-13-110-S5.zip › 1471-2148-9-287-9/1471-2148-9-287-9-l.phy]

((Dictyostelium discoideum:0.4643, (Naegleria gruberi:0.3217, Psalteriomonas sp:0.7245):0.2825):0.0406, ((Caenorhabditis elegans:0.3049, (Ciona intestinalis:0.2811, (Danio rero:0.1329, (Xenopus tropicalis:0.1119, (Homo sapiens:0.0559, Mus musculus:0.0601):0.1455):0.0210):0.0755):0.0965):0.1678, (Monosiga brevicollis:0.4280, Leishmania major:1.0476):0.1231):0.1329, (Oceanicola batsensis:0.1091, Agrobacterium tumefaciens:0.2182):0.3720);
