# Supplementary material for: TreeSnatcher plus: capturing phylogenetic trees from images
Source: BMC Bioinformatics. 2012 May 24;13:110. doi: 10.1186/1471-2105-13-110 (PMC3411374; doi:10.1186/1471-2105-13-110)
Supplement: Additional file 5 — ZIP files containing several folders, each of which with TreeSnatcher Plus snapshot files, the original image and a text file. [file 1471-2105-13-110-S5.zip › 1471-2148-9-291-2/1471-2148-9-291-2-l.phy]

(D. pseudoobscura:0.2061, (D. ananassae:0.0163, (D. phaeopleura:0.0160, D. atripex:0.0180):0.0099):0.0692, (D. melanogaster:0.0195, D. simulans:0.0468):0.0875);
