# Supplementary material for: TreeSnatcher plus: capturing phylogenetic trees from images
Source: BMC Bioinformatics. 2012 May 24;13:110. doi: 10.1186/1471-2105-13-110 (PMC3411374; doi:10.1186/1471-2105-13-110)
Supplement: Additional file 5 — ZIP files containing several folders, each of which with TreeSnatcher Plus snapshot files, the original image and a text file. [file 1471-2105-13-110-S5.zip › 1471-2148-9-297-1/1471-2148-9-297-1-l.phy]

((1:79, (13:152, (4:47, (28:47, (((((63:48, (90:141, (98:289, 100:302, (91:47, 97:93):5):101):95):0, (89:323, 95:375, (96:47, (105:90, 106:95):138):91):131):0, (85:58, (92:49, 99:95):90):105):0, (84:71, 102:220):93):0, (78:139, (61:44, (68:84, ((81:143, (77:133, 103:369):0):0, ((86:93, 88:92):4, (79:48, 87:92):5):93):0):0):0):0):94):96):77):89):217, ((37:45, 59:93):0, (83:141, (93:94, 94:102):142, (101:47, 104:141):233):92):287, ((8:138, (2:49, 3:91):0):0, ((30:132, (10:50, (24:95, ((35:143, ((23:95, (15:65, (16:84, (14:59, ((9:50, ((6:45, (21:92, ((49:90, ((54:94, (33:48, (52:93, (32:47, (67:65, 72:85):92):0):0):0):0, (73:47, 80:91):134):0):0, (50:92, (40:76, (34:48, (64:131, (55:94, (56:94, (45:82, 58:98):0):0):0):0):0):0):0, (66:49, 76:99):95):93):0):0, (42:81, 43:77):95):0):0, (48:91, (62:46, 74:98):99):82):0):0):0):0):0, (41:80, (70:98, 71:99):80):91):0):0, (36:55, 51:97):90):0):0):0):0, (((20:90, (27:101, (11:50, (17:86, (26:98, (19:88, (18:86, (((38:67, 39:81):88, (7:45, ((5:41, (22:93, (12:49, 25:97):0):0):0, (44:82, (60:46, 69:90):82):93):0):0):0, (47:49, 82:203):132):0):0):0):0):0):0):0):0, (29:44, (65:49, 75:97):101):82):0, ((31:49, 46:87):0, (53:95, 57:97):5):89):5):92):94);
