# Supplementary material for: TreeSnatcher plus: capturing phylogenetic trees from images
Source: BMC Bioinformatics. 2012 May 24;13:110. doi: 10.1186/1471-2105-13-110 (PMC3411374; doi:10.1186/1471-2105-13-110)
Supplement: Additional file 5 — ZIP files containing several folders, each of which with TreeSnatcher Plus snapshot files, the original image and a text file. [file 1471-2105-13-110-S5.zip › 1471-2148-9-299-1/1471-2148-9-299-1-l.phy]

(Opossums:570, Platypus:890, (((((Rabbit:267, (Squirrel:236, (Guinea Pig:229, (Kangaroo rat:212, (Mouse:47, Rat:49):163):19):7):29):15, (Lemur:247, (Tarsier:180, ((Marmoset:81, Spider Monkey:81):63, (Rhesus macaca:74, (Gorilla:23, (Chimpanzee:18, Human:18):7):49):70):36):69):33):21, (Shrew:280, (Bat:276, ((Horse:257, (Cat:178, Dog:180):79):11, (Pig:194, ((2:110, Cow:107):72, (Bowhead Whale:96, (Short-beaked dolphin:12, White-Tail Deer:12):85):84):16):73):7):4):23):21, (Armadillo:231, (Tamandua:43, Giant Anteater:43):186):93):18, (Manatee:203, (African elephant:19, (Asian elephant:17, Mammoth:17):4):175):135):230);
