# Supplementary material for: TreeSnatcher plus: capturing phylogenetic trees from images
Source: BMC Bioinformatics. 2012 May 24;13:110. doi: 10.1186/1471-2105-13-110 (PMC3411374; doi:10.1186/1471-2105-13-110)
Supplement: Additional file 6 — ZIP files containing several folders, each of which with TreeSnatcher Plus snapshot files, the original image and a text file. [file 1471-2105-13-110-S6.zip]

Archive with 234 entries (208 files):
- 1471-2148-10-117-2/
- 1471-2148-10-117-2/1471-2148-10-117-2-l.jpg
- 1471-2148-10-117-2/1471-2148-10-117-2-l.phy
- 1471-2148-10-117-2/1471-2148-10-117-2-l.ser
- 1471-2148-10-117-2/1471-2148-10-117-2-l_b.PNG
- 1471-2148-10-117-2/1471-2148-10-117-2-l_c.PNG
- 1471-2148-10-117-2/1471-2148-10-117-2-l_o.PNG
- 1471-2148-10-117-2/Performance
- 1471-2148-10-117-2/Performance~
- 1471-2148-10-39-1/
- 1471-2148-10-39-1/1471-2148-10-39-1-l.jpg
- 1471-2148-10-39-1/1471-2148-10-39-1-l.phy
- 1471-2148-10-39-1/1471-2148-10-39-1-l.ser
- 1471-2148-10-39-1/1471-2148-10-39-1-l_b.PNG
- 1471-2148-10-39-1/1471-2148-10-39-1-l_c.PNG
- 1471-2148-10-39-1/1471-2148-10-39-1-l_o.PNG
- 1471-2148-10-39-1/Performance
- 1471-2148-10-39-1/Performance~
- 1471-2148-10-45-2/
- 1471-2148-10-45-2/1471-2148-10-45-2-l.jpg
- 1471-2148-10-45-2/1471-2148-10-45-2-l_1st.phy
- 1471-2148-10-45-2/1471-2148-10-45-2-l_1st.ser
- 1471-2148-10-45-2/1471-2148-10-45-2-l_1st_b.PNG
- 1471-2148-10-45-2/1471-2148-10-45-2-l_1st_c.PNG
- 1471-2148-10-45-2/1471-2148-10-45-2-l_1st_o.PNG
- 1471-2148-10-45-2/1471-2148-10-45-2-l_2nd.PNG
- 1471-2148-10-45-2/1471-2148-10-45-2-l_2nd.ser
- 1471-2148-10-45-2/1471-2148-10-45-2-l_2nd_b.PNG
- 1471-2148-10-45-2/1471-2148-10-45-2-l_2nd_c.PNG
- 1471-2148-10-45-2/1471-2148-10-45-2-l_2nd_o.PNG
- 1471-2148-10-45-2/1471-2148-10-45-2-l_3rd.phy
- 1471-2148-10-45-2/1471-2148-10-45-2-l_3rd.ser
- 1471-2148-10-45-2/1471-2148-10-45-2-l_3rd_b.PNG
- 1471-2148-10-45-2/1471-2148-10-45-2-l_3rd_c.PNG
- 1471-2148-10-45-2/1471-2148-10-45-2-l_3rd_o.PNG
- 1471-2148-10-45-2/Performance_1st
- 1471-2148-10-45-2/Performance_2nd
- 1471-2148-10-45-2/Performance_3rd
- 1471-2148-10-51-1/
- 1471-2148-10-51-1/1471-2148-10-51-1-l.jpg
- 1471-2148-10-51-1/1471-2148-10-51-1-l.phy
- 1471-2148-10-51-1/1471-2148-10-51-1-l.ser
- 1471-2148-10-51-1/1471-2148-10-51-1-l_b.PNG
- 1471-2148-10-51-1/1471-2148-10-51-1-l_c.PNG
- 1471-2148-10-51-1/1471-2148-10-51-1-l_o.PNG
- 1471-2148-10-51-1/Performance
- 1471-2148-10-51-2/
- 1471-2148-10-51-2/1471-2148-10-51-2-l.jpg
- 1471-2148-10-51-2/1471-2148-10-51-2-l.phy
- 1471-2148-10-51-2/1471-2148-10-51-2-l.ser
- 1471-2148-10-51-2/1471-2148-10-51-2-l_b.PNG
- 1471-2148-10-51-2/1471-2148-10-51-2-l_c.PNG
- 1471-2148-10-51-2/1471-2148-10-51-2-l_o.PNG
- 1471-2148-10-51-2/Performance
- 1471-2148-10-51-2/Performance~
- 1471-2148-10-51-3/
- 1471-2148-10-51-3/1471-2148-10-51-3-l.jpg
- 1471-2148-10-51-3/1471-2148-10-51-3-l.phy
- 1471-2148-10-51-3/1471-2148-10-51-3-l.ser
- 1471-2148-10-51-3/1471-2148-10-51-3-l_b.PNG
- 1471-2148-10-51-3/1471-2148-10-51-3-l_c.PNG
- 1471-2148-10-51-3/1471-2148-10-51-3-l_o.PNG
- 1471-2148-10-51-3/Performance
- 1471-2148-10-52-2/
- 1471-2148-10-52-2/1471-2148-10-52-2-l.jpg
- 1471-2148-10-52-2/1471-2148-10-52-2-l.phy
- 1471-2148-10-52-2/1471-2148-10-52-2-l.ser
- 1471-2148-10-52-2/1471-2148-10-52-2-l_b.PNG
- 1471-2148-10-52-2/1471-2148-10-52-2-l_c.PNG
- 1471-2148-10-52-2/1471-2148-10-52-2-l_o.PNG
- 1471-2148-10-52-2/Performance
- 1471-2148-10-52-2/Performance~
- 1471-2148-10-57-4/
- 1471-2148-10-57-4/1471-2148-10-57-4-l.jpg
- 1471-2148-10-57-4/1471-2148-10-57-4-l.phy
- 1471-2148-10-57-4/1471-2148-10-57-4-l.ser
- 1471-2148-10-57-4/1471-2148-10-57-4-l_b.PNG
- 1471-2148-10-57-4/1471-2148-10-57-4-l_c.PNG
- 1471-2148-10-57-4/1471-2148-10-57-4-l_o.PNG
- 1471-2148-10-57-4/Performance
- 1471-2148-10-57-4/Performance~
- 1471-2148-10-61-4/
- 1471-2148-10-61-4/1471-2148-10-61-4-l.phy
- 1471-2148-10-61-4/1471-2148-10-61-4-l.ser
- 1471-2148-10-61-4/1471-2148-10-61-4-l_b.PNG
- 1471-2148-10-61-4/1471-2148-10-61-4-l_c.PNG
- 1471-2148-10-61-4/1471-2148-10-61-4-l_o.PNG
- 1471-2148-10-61-4/Performance
- 1471-2148-10-61-4/Performance~
- 1471-2148-10-62-5/
- 1471-2148-10-62-5/1471-2148-10-62-5-l.jpg
- 1471-2148-10-62-5/1471-2148-10-62-5-l.phy
- 1471-2148-10-62-5/1471-2148-10-62-5-l.ser
- 1471-2148-10-62-5/1471-2148-10-62-5-l_b.PNG
- 1471-2148-10-62-5/1471-2148-10-62-5-l_c.PNG
- 1471-2148-10-62-5/1471-2148-10-62-5-l_o.PNG
- 1471-2148-10-62-5/Performance
- 1471-2148-10-62-5/Performance~
- 1471-2148-10-62-6/
- 1471-2148-10-62-6/1471-2148-10-62-6-l.jpg
- 1471-2148-10-62-6/1471-2148-10-62-6-l.phy
- 1471-2148-10-62-6/1471-2148-10-62-6-l.ser
- 1471-2148-10-62-6/1471-2148-10-62-6-l_b.PNG
- 1471-2148-10-62-6/1471-2148-10-62-6-l_c.PNG
- 1471-2148-10-62-6/1471-2148-10-62-6-l_o.PNG
- 1471-2148-10-62-6/Performance
- 1471-2148-10-62-6/Performance~
- 1471-2148-10-69-1/
- 1471-2148-10-69-1/1471-2148-10-69-1-l.jpg
- 1471-2148-10-69-1/1471-2148-10-69-1-l.phy
- 1471-2148-10-69-1/1471-2148-10-69-1-l.ser
- 1471-2148-10-69-1/1471-2148-10-69-1-l_b.PNG
- 1471-2148-10-69-1/1471-2148-10-69-1-l_c.PNG
- 1471-2148-10-69-1/1471-2148-10-69-1-l_o.PNG
- 1471-2148-10-69-1/Performance
- 1471-2148-10-69-1/Performance~
- 1471-2148-10-69-2/
- 1471-2148-10-69-2/1471-2148-10-69-2-l.jpg
- 1471-2148-10-69-2/1471-2148-10-69-2-l.phy
- 1471-2148-10-69-2/1471-2148-10-69-2-l.ser
- 1471-2148-10-69-2/1471-2148-10-69-2-l_b.PNG
- 1471-2148-10-69-2/1471-2148-10-69-2-l_c.PNG
- 1471-2148-10-69-2/1471-2148-10-69-2-l_o.PNG
- 1471-2148-10-69-2/Performance
- 1471-2148-10-69-2/Performance~
- 1471-2148-10-87-3/
- 1471-2148-10-87-3/1471-2148-10-87-3-l.jpg
- 1471-2148-10-87-3/1471-2148-10-87-3-l.phy
- 1471-2148-10-87-3/1471-2148-10-87-3-l.ser
- 1471-2148-10-87-3/1471-2148-10-87-3-l_b.PNG
- 1471-2148-10-87-3/1471-2148-10-87-3-l_c.PNG
- 1471-2148-10-87-3/1471-2148-10-87-3-l_o.PNG
- 1471-2148-10-87-3/Performance
- 1471-2148-10-87-3/Performance~
- 1471-2148-10-87-4/
- 1471-2148-10-87-4/1471-2148-10-87-4-l.jpg
- 1471-2148-10-87-4/1471-2148-10-87-4-l.phy
- 1471-2148-10-87-4/1471-2148-10-87-4-l.ser
- 1471-2148-10-87-4/1471-2148-10-87-4-l_b.PNG
- 1471-2148-10-87-4/1471-2148-10-87-4-l_c.PNG
- 1471-2148-10-87-4/1471-2148-10-87-4-l_o.PNG
- 1471-2148-10-87-4/Performance
- OtherTrees/
- OtherTrees/450px_Phylogenetic_tree/
- OtherTrees/450px_Phylogenetic_tree/450px-Phylogenetic_tree.phy
- OtherTrees/450px_Phylogenetic_tree/450px-Phylogenetic_tree.svg.png
- OtherTrees/450px_Phylogenetic_tree/450px-Phylogenetic_tree.svg.ser
- OtherTrees/450px_Phylogenetic_tree/450px-Phylogenetic_tree.svg_b.PNG
- OtherTrees/450px_Phylogenetic_tree/450px-Phylogenetic_tree.svg_c.PNG
- OtherTrees/450px_Phylogenetic_tree/450px-Phylogenetic_tree.svg_o.PNG
- OtherTrees/450px_Phylogenetic_tree/Performance
- OtherTrees/450px_Phylogenetic_tree/Performance~
- OtherTrees/DNApolamino/
- OtherTrees/DNApolamino/DNApolamino.phy
- OtherTrees/DNApolamino/DNApolamino.png
- OtherTrees/DNApolamino/DNApolamino.ser
- OtherTrees/DNApolamino/DNApolamino_b.PNG
- OtherTrees/DNApolamino/DNApolamino_c.PNG
- OtherTrees/DNApolamino/DNApolamino_o.PNG
- OtherTrees/DNApolamino/Performance
- OtherTrees/DNApolamino/Performance~
- OtherTrees/Phylogenetic Tree 2/
- OtherTrees/Phylogenetic Tree 2/Performance
- OtherTrees/Phylogenetic Tree 2/Performance~
- OtherTrees/Phylogenetic Tree 2/Phylogenetic Tree 2.phy
- OtherTrees/Phylogenetic Tree 2/Phylogenetic Tree 2.png
- OtherTrees/Phylogenetic Tree 2/Phylogenetic Tree 2.ser
- OtherTrees/Phylogenetic Tree 2/Phylogenetic Tree 2_b.PNG
- OtherTrees/Phylogenetic Tree 2/Phylogenetic Tree 2_c.PNG
- OtherTrees/Phylogenetic Tree 2/Phylogenetic Tree 2_o.PNG
- OtherTrees/Phylogenetic_Tree_of_Life/
- OtherTrees/Phylogenetic_Tree_of_Life/Performance
- OtherTrees/Phylogenetic_Tree_of_Life/Performance~
- OtherTrees/Phylogenetic_Tree_of_Life/Phylogenetic_Tree_of_Life.phy
- OtherTrees/Phylogenetic_Tree_of_Life/Phylogenetic_Tree_of_Life.png
- OtherTrees/Phylogenetic_Tree_of_Life/Phylogenetic_Tree_of_Life.ser
- OtherTrees/Phylogenetic_Tree_of_Life/Phylogenetic_Tree_of_Life_b.PNG
- OtherTrees/Phylogenetic_Tree_of_Life/Phylogenetic_Tree_of_Life_c.PNG
- OtherTrees/Phylogenetic_Tree_of_Life/Phylogenetic_Tree_of_Life_o.PNG
- OtherTrees/RotatedTree/
- OtherTrees/RotatedTree/1471-2148-6-99-1-l_rotated.phy
- OtherTrees/RotatedTree/1471-2148-6-99-1-l_rotated.png
- OtherTrees/RotatedTree/1471-2148-6-99-1-l_rotated.ser
- OtherTrees/RotatedTree/1471-2148-6-99-1-l_rotated_b.PNG
- OtherTrees/RotatedTree/1471-2148-6-99-1-l_rotated_c.PNG
- OtherTrees/RotatedTree/1471-2148-6-99-1-l_rotated_o.PNG
- OtherTrees/RotatedTree/Performance
- OtherTrees/RotatedTree/Performance~
- OtherTrees/TreeOfLife/
- OtherTrees/TreeOfLife/Performance
- OtherTrees/TreeOfLife/Performance~
- OtherTrees/TreeOfLife/TreeofLife
- OtherTrees/TreeOfLife/TreeofLife.jpg
- OtherTrees/TreeOfLife/TreeofLife.phy
- OtherTrees/TreeOfLife/TreeofLife.ser
- OtherTrees/TreeOfLife/TreeofLife_b.PNG
- OtherTrees/TreeOfLife/TreeofLife_c.PNG
- OtherTrees/TreeOfLife/TreeofLife_o.PNG
- OtherTrees/bustard/
- OtherTrees/bustard/Performance
- OtherTrees/bustard/Performance~
- OtherTrees/bustard/bustard.jpg
- OtherTrees/bustard/bustard.phy
- OtherTrees/bustard/bustard.ser
- OtherTrees/bustard/bustard_b.PNG
- OtherTrees/bustard/bustard_c.PNG
- OtherTrees/bustard/bustard_o.PNG
- OtherTrees/reptilecladogram14/
- OtherTrees/reptilecladogram14/Performance
- OtherTrees/reptilecladogram14/Performance~
- OtherTrees/reptilecladogram14/reptilecladogram14.jpg
- OtherTrees/reptilecladogram14/reptilecladogram14.phy
- OtherTrees/reptilecladogram14/reptilecladogram14.ser
- OtherTrees/reptilecladogram14/reptilecladogram14_b.PNG
- OtherTrees/reptilecladogram14/reptilecladogram14_c.PNG
- OtherTrees/reptilecladogram14/reptilecladogram14_o.PNG
- OtherTrees/universal_tree2hotbugs_600/
- OtherTrees/universal_tree2hotbugs_600/Performance
- OtherTrees/universal_tree2hotbugs_600/Performance~
- OtherTrees/universal_tree2hotbugs_600/universal_tree2hotbugs_600.jpg
- OtherTrees/universal_tree2hotbugs_600/universal_tree2hotbugs_600.phy
- OtherTrees/universal_tree2hotbugs_600/universal_tree2hotbugs_600.ser
- OtherTrees/universal_tree2hotbugs_600/universal_tree2hotbugs_600_b.PNG
- OtherTrees/universal_tree2hotbugs_600/universal_tree2hotbugs_600_c.PNG
- OtherTrees/universal_tree2hotbugs_600/universal_tree2hotbugs_600_o.PNG
- OtherTrees/vert_tree/
- OtherTrees/vert_tree/Performance
- OtherTrees/vert_tree/Performance~
- OtherTrees/vert_tree/vert_tree.gif
- OtherTrees/vert_tree/vert_tree.phy
- OtherTrees/vert_tree/vert_tree.ser
- OtherTrees/vert_tree/vert_tree_b.PNG
- OtherTrees/vert_tree/vert_tree_c.PNG
- OtherTrees/vert_tree/vert_tree_o.PNG
