# Supplementary material for: TreeSnatcher plus: capturing phylogenetic trees from images
Source: BMC Bioinformatics. 2012 May 24;13:110. doi: 10.1186/1471-2105-13-110 (PMC3411374; doi:10.1186/1471-2105-13-110)
Supplement: Additional file 6 — ZIP files containing several folders, each of which with TreeSnatcher Plus snapshot files, the original image and a text file. [file 1471-2105-13-110-S6.zip › 1471-2148-10-117-2/1471-2148-10-117-2-l.phy]

(((SLC1A4_dr:0.0558, (SLC1A4_mm:0.0242, SLC1A4_hs:0.0251):0.1070):0.1377, (SLC1A5_dr:0.1163, (SLC1A5_mm:0.0279, SLC1A5_hs:0.0521):0.1470):0.0512):0.5665, ((SLC1A1_EATT3_dr:0.1144, (SLCA1_EAAT3_mm:0.0233, SLC1A1_EAAT3_hs:0.0465):0.0884):0.2093, (SLC1A2c_EAAT2c_dr:0.0856, ((SLC1A2_EAAT2_hs:0.0019, SLC1A2_EAAT2_mm:0.0177):0.0474, (SLC1A2a_EAAT2a_dr:0.0391, SLC1A2b_EAAT2b_dr:0.0595):0.0409):0.0605):0.3693):0.0298, ((SLC1A6_EAAT4_dr:0.0679, (((SLC1A3_EAAT1_hs:0.0028, SLC1A3_EAAT1_mm:0.0047):0.0409, (SLC1A3a_EAAT1a_dr:0.0409, SLC1A3b_EAAT1b_dr:0.0558):0.0391):0.0186, (SLC1A6_EAAT4_mm:0.0000, SLC1A6_EAAT4_mm:0.0065):0.1684):0.0381):0.1312, ((SLC1A7d_EAAT5d_dr:0.0614, SLC1A7c_EAAT5c_dr:0.0726):0.1553, ((SLC1A7a_EAAT5a_dr:0.0037, SLC1A7b_EAAT5b_dr:0.0102):0.0912, (SLC1A7_EAAT5_hs:0.0195, SLC1A7_EAAT5_mm:0.0233):0.0372):0.0940):0.2279):0.0353);
