# Supplementary material for: TreeSnatcher plus: capturing phylogenetic trees from images
Source: BMC Bioinformatics. 2012 May 24;13:110. doi: 10.1186/1471-2105-13-110 (PMC3411374; doi:10.1186/1471-2105-13-110)
Supplement: Additional file 6 — ZIP files containing several folders, each of which with TreeSnatcher Plus snapshot files, the original image and a text file. [file 1471-2105-13-110-S6.zip › 1471-2148-10-39-1/1471-2148-10-39-1-l.phy]

(Platypus:789, Opossum:746, (Elephant:725, (((Horse:67, (Cat:44, (Fox:23, Dog:23):22):22):592, (((Treeshrew:397, ((((Colobus:86, ((Baboon:23, Macaque:23):44, (Vervet:22, Talapoin:23):44):21):132, (Gibbon:108, (Orangutan:87, (Gorilla:65, (Human:45, (Chimp:21, Bonobo:22):22):22):21):22):110):110, (Night Monkey:89, ((Woolly Monkey:20, Spider Monkey:23):44, (Marmoset:22, Squirrel Monkey:22):44):21):242):44, (Bushbaby:23, Lemur:22):351):22):131, ((Rabbit:22, Pika:22):87, (Squirrel:66, (Guinea Pig:44, (Mouse:22, Rat:24):22):22):43):417):44, (Hedgehog:20, Shrew:22):548):88):44, (Pig:22, Cow:22):680):22):22);
