# Supplementary material for: TreeSnatcher plus: capturing phylogenetic trees from images
Source: BMC Bioinformatics. 2012 May 24;13:110. doi: 10.1186/1471-2105-13-110 (PMC3411374; doi:10.1186/1471-2105-13-110)
Supplement: Additional file 6 — ZIP files containing several folders, each of which with TreeSnatcher Plus snapshot files, the original image and a text file. [file 1471-2105-13-110-S6.zip › 1471-2148-10-45-2/1471-2148-10-45-2-l_1st.phy]

(Piriqueta cistiodes:0.0663, (Adenia sp:0.0225, Passiflora quadrangularis:0.0279):0.0119, (Rinorea ilicifolia:0.0100, (((Hybanthus enneaspermus:0.0263, (Corynostylis arborea:0.0109, Anchietea parvifolia:0.0176):0.0052):0.0059, (Allexis obanensis:0.0099, Viola yedoensis:0.0249):0.0043):0.0019, (Orthion subsessile:0.0112, Cubelium concolor:0.0127):0.0065):0.0100):0.0377);
