# Supplementary material for: TreeSnatcher plus: capturing phylogenetic trees from images
Source: BMC Bioinformatics. 2012 May 24;13:110. doi: 10.1186/1471-2105-13-110 (PMC3411374; doi:10.1186/1471-2105-13-110)
Supplement: Additional file 6 — ZIP files containing several folders, each of which with TreeSnatcher Plus snapshot files, the original image and a text file. [file 1471-2105-13-110-S6.zip › 1471-2148-10-45-2/1471-2148-10-45-2-l_2nd.PNG]

((A Populus trichocarpa:45, B POPULUS TRICHOCARPA:361):134, (A Manihot esculenta:282, Euphorbia esula:559):127, (Rinorea ilicifolia:119, ((Cubelium concolor:260, (Hybanthus enneaspermus:188, (Anchietea parvifolia:105, Corynostylis arborea:85):39):32):25, ((A ALLEXIS BATANGAE:99, (A Viola biflora:118, A Viola congesta:140):126):33, (B Allexis batangae:82, (B Viola biflora:87, B Viola congesta:90):83):30):6):54):207);
