# Supplementary material for: TreeSnatcher plus: capturing phylogenetic trees from images
Source: BMC Bioinformatics. 2012 May 24;13:110. doi: 10.1186/1471-2105-13-110 (PMC3411374; doi:10.1186/1471-2105-13-110)
Supplement: Additional file 6 — ZIP files containing several folders, each of which with TreeSnatcher Plus snapshot files, the original image and a text file. [file 1471-2105-13-110-S6.zip › 1471-2148-10-45-2/1471-2148-10-45-2-l_3rd.phy]

(outgroup:536.5333, Rinorea:468.2667, ((Cubelum_2:165.3333, (((Allexis_2):32.0000, (Viola_2):34.1333):99.2000, (Hybanthus_2:67.2000, (Anchietea_2:34.1333, Corynostylis_2:34.1333):34.1333):66.1333):34.1333):266.6667, (Cubelium:233.6000, (((Hybanthus):65.0667, ((Anchietea):32.0000, (Corynostylis):32.0000):33.0667):133.3333, ((Allexis_2:33.0667, Viola_2:33.0667):68.2667, (Allexis:33.0667, Viola:33.0667):66.1333):99.2000):36.2667):200.5333):30.9333);
