# Supplementary material for: TreeSnatcher plus: capturing phylogenetic trees from images
Source: BMC Bioinformatics. 2012 May 24;13:110. doi: 10.1186/1471-2105-13-110 (PMC3411374; doi:10.1186/1471-2105-13-110)
Supplement: Additional file 6 — ZIP files containing several folders, each of which with TreeSnatcher Plus snapshot files, the original image and a text file. [file 1471-2105-13-110-S6.zip › 1471-2148-10-51-1/1471-2148-10-51-1-l.phy]

(taar-like md:710.4000, (((taar1 md:227.2000, (((taar1 cp:213.3333, (taar1 rn:73.6000, taar1 mm:97.0667):229.3333):22.4000, (taar1 fc:85.3333, (taar1 ec:84.2667, (taar1 su:70.4000, taar1 bt:90.6667):20.2667):8.0000):16.0000):14.9333, ((taar1 ss:25.6000, (taar1 cj:14.9333, taar1 so:23.4667):10.6667):26.6667, (taar1 rh:18.1333, (taar1 pp:13.8667, (taar1 pt:6.4000, taar1 hs:7.4667):16.0000):8.0000):20.2667):48.0000):152.5333):683.7333, (((((taar4 so:22.4000, taar4 ss:35.2000):13.8667, (taar4 pp:12.8000, taar4 rh:33.0667):16.0000):81.0667, ((taar4 ec:72.5333, (taar4 bt:78.9333, taar4 su:89.6000):22.4000):18.1333, (taar4 mm:51.2000, taar4 rn:74.6667):141.8667):17.0000):70.4000, (taar4a md:36.2667, (taar4b md:23.4667, taar4c md:121.6000):51.2000):205.8667):563.2000, ((taar2 md:216.5333, ((taar2 ec:139.7333, ((taar2 bt:78.9333, taar2 su:136.5333):37.3333, (taar2 cj:38.4000, (taar2 rh:19.2000, taar2 hs:21.3333):7.0000):45.8667):14.0000):30.9333, (taar2 mm:50.1333, taar2 rn:53.3333):116.2667):103.4667):311.4667, (taar3 md:140.8000, ((taar3 mm:34.1333, taar3 rn:60.8000):116.2667, (taar3 ec:64.0000, ((taar3 rh:38.4000, taar3 ss:42.6667):57.6000, (taar3 bt:71.4667, taar3 su:90.6667):34.1333):7.0000):50.1333):128.0000):315.7333):385.0667):151.4667):487.4667, (taar5 md:169.6000, ((((taar5 cf:70.4000, (taar5 su:82.1333, taar5 bt:87.4667):24.5333):6.0000, (taar5b ec:20.2667, taar5a ec:23.4667):54.4000):14.9333, ((taar5 ss:22.4000, (taar5 so:7.4667, taar5 cj:13.8667):8.0000):17.0667, (taar5 pp:23.4667, (taar5 rh:21.3333, (taar5 hs:5.3333, taar5 pt:7.4667):2.0000):6.0000):9.0000):60.8000):37.3333, (taar5 mm:38.4000, taar5 rn:45.8667):102.4000):166.4000):894.9333):324.2667, ((((taar9g md:77.8667, ((taar9 mm:41.6000, taar9 rn:74.6667):155.7333, (taar9 hs:96.0000, (taar9 ec:121.6000, (taar9 su:83.2000, taar9 bt:93.8667):37.3333):22.4000):40.5333):130.1333):60.8000, (taar9a md:50.1333, ((taar9f md:27.7333, taar9e md:27.7333):45.8667, (taar9d md:36.2667, (taar9c md:7.4667, taar9b md:26.6667):19.2000):8.5333):14.9333):142.9333):229.3333, ((taar7a md:6.4000, taar7b md:19.2000):164.2667, ((taar7 ec:148.2667, (taar8 su:131.2000, (taar7a bt:58.6667, (taar7b bt:17.0667, (taar7d bt:0.0000, taar7c bt:0.0000):36.2667):49.0667):44.8000):55.4667):40.5333, ((taar7d mm:32.0000, (taar7a mm:55.4667, (taar7b mm:35.2000, (taar7e mm:21.3333, taar7f mm:46.9333):18.1333):17.0667):4.2667):7.4667, ((taar7c rn:37.3333, (taar7d rn:61.8667, (taar7g rn:37.3333, taar7h rn:49.0667):10.6667):14.9333):8.0000, (taar7a rn:69.3333, (taar7b rn:30.9333, taar7e rn:33.0667):7.0000):7.4667):27.7333):197.3333):157.8667):36.2667):13.8667, ((taar6181a md:148.2667, (taar6181b md:74.6667, (taar6181e md:38.4000, (taar61b1c md:5.3333, taar6181d md:7.4667):14.9333):34.1333):125.8667):74.6667, ((((taar6 mm:44.8000, taar6 rn:64.0000):154.6667, (taar6 rh:26.6667, (taar6 hs:7.4667, taar6 pt:26.6667):22.4000):53.3333):23.4667, (taar6 ec:117.3333, ((taar6e bt:55.4667, (taar6a bt:24.5333, (taar6b bt:14.9333, (taar6c bt:3.2000, taar6d bt:3.2000):27.7333):8.5333):28.8000):74.6667, (taar6a su:26.6667, taar6b su:195.2000):62.9333):8.5333):23.4667):52.2667, ((taar8a ec:8.5333, taar8b ec:18.1333):103.4667, (((taar8a bt:2.1333, taar8e bt:13.8667):19.2000, (taar8c bt:3.2000, taar8b bt:4.2667):18.1333):113.0667, (taar8 hs:130.1333, ((taar8a rn:19.2000, (taar8b rn:19.2000, taar8c rn:27.7333):16.0000):52.2667, (taar8b mm:16.0000, (taar8c mm:5.3333, taar8a mm:20.2667):11.0000):46.9333):177.0667):19.2000):10.0000):53.3333):144.0000):50.1333):300.8000);
