# Supplementary material for: TreeSnatcher plus: capturing phylogenetic trees from images
Source: BMC Bioinformatics. 2012 May 24;13:110. doi: 10.1186/1471-2105-13-110 (PMC3411374; doi:10.1186/1471-2105-13-110)
Supplement: Additional file 6 — ZIP files containing several folders, each of which with TreeSnatcher Plus snapshot files, the original image and a text file. [file 1471-2105-13-110-S6.zip › 1471-2148-10-51-2/1471-2148-10-51-2-l.phy]

((taar5 ss:5, ((taar5 so:4, taar5 cj:10):4, (taar5 rh:17, (taar5 pp:17, (taar5 pt:6, taar5 hs:5):3):0):17):9):445, ((taar4 ss:5, ((taar4 so:10, taar4 cj:19):4, (taar4 rh:19, (taar4 pp:5, (taar4 hs:8, taar4 pt:9):8):7):20):17):319, (((taar1 cj:7, taar1 so:15):0, (taar1 ss:14, (taar1 rh:11, (taar1 pp:8, (taar1 pt:3, taar1 hs:4):12):8):26):6):442, (((taar3 ss:13, taar3 cj:14):15, (taar3 rh:13, (taar3 pp:10, (taar3 pt:6, taar3 hs:9):8):4):8):280, (taar2 rh:3, (taar2 cj:28, (taar2 pp:10, (taar2 hs:6, taar2 pt:8):6):4):12):232):181):56):255, (((taar9 rh:39, (taar9 pp:10, (taar9 hs:8, taar9 pt:10):7):4):8, (taar9 ss:24, taar9 cj:25):14):152, ((taar6 cj:34, (taar6 rh:22, (taar6 pp:16, (taar6 hs:5, taar6 pt:13):6):7):14):45, (taar8 cj:58, ((taar8 hs:10, taar8 pt:14):6, (taar8 pp:17, taar8 rh:37):0):6):85):147):306);
