# Supplementary material for: TreeSnatcher plus: capturing phylogenetic trees from images
Source: BMC Bioinformatics. 2012 May 24;13:110. doi: 10.1186/1471-2105-13-110 (PMC3411374; doi:10.1186/1471-2105-13-110)
Supplement: Additional file 6 — ZIP files containing several folders, each of which with TreeSnatcher Plus snapshot files, the original image and a text file. [file 1471-2105-13-110-S6.zip › 1471-2148-10-51-3/1471-2148-10-51-3-l.phy]

(Platypus:0.2097, Chicken:0.3016, (Opossum:0.1452, ((Rat:0.0484, Mouse:0.0653):0.1589, (Guinea Pig:0.1532, (((Squirrel Monkey:0.0169, (Marmoset:0.0081, Tamarin:0.0129):0.0081):0.0185, (Rhesus Monkey:0.0065, (Orangutan:0.0105, (Chimp:0.0032, Human:0.0040):0.0113):0.0056):0.0145):0.0444, ((Cat:0.0363, Dog:0.0685):0.0202, (Horse:0.0605, (Pig:0.0500, Cow:0.0581):0.0121):0.0400):0.0089):0.0081):0.0105):0.1113):0.1073);
