# Supplementary material for: TreeSnatcher plus: capturing phylogenetic trees from images
Source: BMC Bioinformatics. 2012 May 24;13:110. doi: 10.1186/1471-2105-13-110 (PMC3411374; doi:10.1186/1471-2105-13-110)
Supplement: Additional file 6 — ZIP files containing several folders, each of which with TreeSnatcher Plus snapshot files, the original image and a text file. [file 1471-2105-13-110-S6.zip › 1471-2148-10-52-2/1471-2148-10-52-2-l.phy]

(Pfr:389, Pgo:546, ((Pkn:231, Pco:233):77, ((Phy:154, Pin:155):78, (Pcy:155, (Pfi:109, Pvi:110):45):77):78):78);
