# Supplementary material for: TreeSnatcher plus: capturing phylogenetic trees from images
Source: BMC Bioinformatics. 2012 May 24;13:110. doi: 10.1186/1471-2105-13-110 (PMC3411374; doi:10.1186/1471-2105-13-110)
Supplement: Additional file 6 — ZIP files containing several folders, each of which with TreeSnatcher Plus snapshot files, the original image and a text file. [file 1471-2105-13-110-S6.zip › 1471-2148-10-57-4/1471-2148-10-57-4-l.phy]

(alpha-Proteobacteria:57, ((Aspergillus fumigatus:67, Yarrowia lipolytica:73):95, (((Caenorhabditis elegans (1):13, Caenorhabditis elegans (2):15):145, (Drosophila melanogaster (2):57, Drosophila melanogaster (1):259):28):13, (Danio rerio:77, (Homo sapiens:32, (Rattus norvegicus:12, Mus musculus:26):10):16):32):47):42, ((Thalassiosira pseudonana:142, (Dictyostelium discoideum:274, (Ostreococcus tauri:83, (Physcomitrella patens:17, (Arabidopsis thaliana:8, Oryza sativa:48):34):44):16):16):28, (Pseudoendoclonium akinetum:195, (Volvox carteri:7, Chlamydomonas reinhardtii:22):121):37):17);
