# Supplementary material for: TreeSnatcher plus: capturing phylogenetic trees from images
Source: BMC Bioinformatics. 2012 May 24;13:110. doi: 10.1186/1471-2105-13-110 (PMC3411374; doi:10.1186/1471-2105-13-110)
Supplement: Additional file 6 — ZIP files containing several folders, each of which with TreeSnatcher Plus snapshot files, the original image and a text file. [file 1471-2105-13-110-S6.zip › 1471-2148-10-61-4/1471-2148-10-61-4-l.phy]

(Aethionemaeae:1.2713, Fabaceae:1.9129, (Chorisporeae:0.9525, (Camelineae:0.6337, (Sisymbrieae:0.3089, Brassiceae:0.3089):0.3248):0.3188):0.3188);
