# Supplementary material for: TreeSnatcher plus: capturing phylogenetic trees from images
Source: BMC Bioinformatics. 2012 May 24;13:110. doi: 10.1186/1471-2105-13-110 (PMC3411374; doi:10.1186/1471-2105-13-110)
Supplement: Additional file 6 — ZIP files containing several folders, each of which with TreeSnatcher Plus snapshot files, the original image and a text file. [file 1471-2105-13-110-S6.zip › 1471-2148-10-62-5/1471-2148-10-62-5-l.phy]

((Ixodes scapularis ITP:26, Dermacentor variabilis ITP:46):180, ((Armadillidium vulgare CHH:72, ((((Potamon ibericum CHH:3, Gecarcinus lateralis CHH1:22, (Bythograea thermydron CHH:27, (Cancer pagurus CHH:14, Carcinus maenas CHH1:16):9):17):39, (Pagurus bernhardus CHH:23, Galathea strigosa CHH:50):51):9, (Macrobrachium rosenbergii CHH:65, (Jasus lalandii CHH1:41, (Litopenaeus vannamei CHH2:4, Marsupenaeus japonicus CHH8:16):64, ((Nephrops norvegicus CHH:0, Homarus americanus CHH1:9):22, (Cherax destructor CHH1:53, (Orconectes limosus CHH:7, (Astacus leptodactylus CHH:2, Procambarus clarkii CHH1:14):8):9):23):11):35):0):10, (Litopenaeus vannamei CHH1:37, (Penaeus monodon CHH4:59, (Marsupenaeus japonicus CHH1:28, (Litopenaeus schmitti CHH:14, Metapenaeus ensis CHH1:46):18):20):21):130):75):103, (Armadillidium vulgare VIH:212, ((Jasus lalandii MIH:179, (((Macrobrachium rosenbergii MIH1:46, (Nephrops norvegicus VIH:3, Homarus americanus VIH:12):43):34, ((Gecarcinus lateralis MIH:52, Cancer pagurus MOIH1:141):15, (Charybdis feriatus MIH:37, (Cancer pagurus MIH:3, Carcinus maenas MIH:45):13):25):49):60, ((Penaeus monodon MIH2:19, Marsupenaeus japonicus MIH2:69):18, (Litopenaeus vannamei MIH1:2, Metapenaeus ensis MIH1:28):9):128):60):50, (Procambarus clarkii MIH:2, Orconectes limosus MIH:4):101):64):228):44, ((Daphnia magna ITP:3, Daphnia pulex ITP:5):69, ((Manduca sexta ITP:-1, Bombyx mori ITP:11):74, ((Schistocerca gregaria ITP:2, Locusta migratoria ITP:3):19, (Folsomia candida ITP:43, ((Drosophila melanogaster ITP:108, (Culex pipiens ITP:6, (Anopheles gambiae ITP:9, Aedes aegypti ITP:11):4):57):73, (Pediculus humanus ITP:9, (Tribolium castaneum ITP:56, (Apis mellifera ITP:14, Nasonia vitripennis ITP:30):41):16):23):6):4):28):16):39);
