# Supplementary material for: TreeSnatcher plus: capturing phylogenetic trees from images
Source: BMC Bioinformatics. 2012 May 24;13:110. doi: 10.1186/1471-2105-13-110 (PMC3411374; doi:10.1186/1471-2105-13-110)
Supplement: Additional file 6 — ZIP files containing several folders, each of which with TreeSnatcher Plus snapshot files, the original image and a text file. [file 1471-2105-13-110-S6.zip › 1471-2148-10-62-6/1471-2148-10-62-6-l.phy]

(Macrobrachium rosenbergii:193, ((Folsomia candida:166, (((Pediculus humanus:26, (Locusta migratoria:3, Schistocerca gregaria:3):50):0, (Apis mellifera:44, Nasonia vitripennis:74):79):0, (Tribolium castaneum:200, ((Manduca sexta:35, Bombyx mori:39):205, (Drosophila melanogaster:303, (Aedes aegypti:17, (21:26, Anopheles gambiae:47):32):176):172):0):0):60):102, (Daphnia magna:5, Daphnia pulex:22):154):528, (Procambarus clarkii:257, ((Gecarcinus lateralis:72, Pachygrapsus marmoratus:89):36, (Potamon ibericum:44, (Carcinus maenas:72, (Scylla olivacea:75, Callinectes sapidus:111):90):59):43):183):65);
