# Supplementary material for: TreeSnatcher plus: capturing phylogenetic trees from images
Source: BMC Bioinformatics. 2012 May 24;13:110. doi: 10.1186/1471-2105-13-110 (PMC3411374; doi:10.1186/1471-2105-13-110)
Supplement: Additional file 6 — ZIP files containing several folders, each of which with TreeSnatcher Plus snapshot files, the original image and a text file. [file 1471-2105-13-110-S6.zip › 1471-2148-10-69-1/1471-2148-10-69-1-l.phy]

(Chrysochloris stuhlmanni:0.5307, Chrysochloris asiatica:0.6891, (Carpitalpa arendsi:0.5861, ((((Neamblysomus julianae:0.0733, Neamblysomus gunningi:0.0772):0.1723, (Amblysomus marleyi:0.1941, (Amblysomus septentrionalis:0.0535, (Amblysomus hottentotus:0.0911, Amblysomys corriae:0.0970):0.0000):0.0792):0.0733):0.0653, (Huetia leucorhinus:0.0792, Calcochloris obtusirostris:0.0792):0.2317):0.0752, (Chlorotalpa duthieae:0.0356, Chlorotalpa scalteri:0.0356):0.4436):0.0653):0.0634);
