# Supplementary material for: TreeSnatcher plus: capturing phylogenetic trees from images
Source: BMC Bioinformatics. 2012 May 24;13:110. doi: 10.1186/1471-2105-13-110 (PMC3411374; doi:10.1186/1471-2105-13-110)
Supplement: Additional file 6 — ZIP files containing several folders, each of which with TreeSnatcher Plus snapshot files, the original image and a text file. [file 1471-2105-13-110-S6.zip › 1471-2148-10-69-2/1471-2148-10-69-2-l.phy]

(Elephantulus:414, Procavia:415, ((((Oryzorictes:196, (Geogale:146, (Limnogale:14, Microgale:14):132):50):78, (Hemicentetes:203, (Tenrec:135, (Echinops:17, Setifer:17):118):68):71):53, (Micropotamogale:49, Potamogale:49):279):39, ((2-Erimitalpa granti:324, (1-Huetia leucorhinus:249, (3-Cryptochloris wintoni:135, (3-Chrysochloris asiatica:24, 3-Crysochloris stuhlmanni:24):110):114):75):0, ((0-Calcochloris obtusirostris:268, (2-Chrysospalax trevelyani:24, 2-Chrysospalax villosus:24):243):0, ((1-Chlorotalpa duthieae:20, 1-Chlorotalpa sclateri:21):200, ((1-Carpitalpa arendsi:96, (0-Neamblysomus gunningi:14, 0-Neamblysomus julianae:14):82):79, ((Amblysomus marleyi:36, (0-Amblysomus corriae:35, 0-A,blysomus hottentotus:36):0):0, (Amblysomus robustus:36, Amblysomus septentrionalis:35):0):140):46):46):57):43):46);
