# Supplementary material for: TreeSnatcher plus: capturing phylogenetic trees from images
Source: BMC Bioinformatics. 2012 May 24;13:110. doi: 10.1186/1471-2105-13-110 (PMC3411374; doi:10.1186/1471-2105-13-110)
Supplement: Additional file 6 — ZIP files containing several folders, each of which with TreeSnatcher Plus snapshot files, the original image and a text file. [file 1471-2105-13-110-S6.zip › 1471-2148-10-87-3/1471-2148-10-87-3-l.phy]

(Xenopus tropicalis LWS:1.4218, ((Gasterosteus aculeatus LWS:0.2594, (Takifugu rubripes LWS:0.1287, Tetraodon nigrovirides LWS:0.1287):0.1307):1.0317, ((Oryzias latipes LWSA:0.1287, Oryzias latipes LWSB:0.1287):1.0356, ((((Poecilia reticulata P180:0.3861, (Poecilia picta P180:0.2594, (Poecilia parae P180:0.1287, Poecilia bifurca P180:0.1287):0.1307):0.1287):0.1327, (Xiphophorus helleri P180:0.1287, Xiphophorus pygmaeus P180:0.1287):0.3901):0.3881, ((Xiphophorus pygmaeus S180:0.2594, (Xiphophorus helleri S180-2:0.1287, Xiphophorus helleri S180-1:0.1287):0.1307):0.5168, ((Poecilia reticulata S180:0.5188, (Poecilia bifurca A180:0.3881, (Poecilia picta S180:0.2594, (Poecilia bifurca S180:0.1287, Poecilia parae S180:0.1287):0.1307):0.1287):0.1327):0.1287, (Poecilia picta A180:0.1287, Poecilia reticulata A180:0.1287):0.5168):0.1307):0.1307):0.1267, (((Poecilia reticulata S180r:0.2614, Poecilia picta S180r:0.2594):0.0000, (Poecilia bifurca S180r:0.1287, Poecilia parae S180r:0.1287):0.1307):0.1267, (Xiphophorus helleri S180r:0.1287, Xiphophorus pygmaeus S180r:0.1287):0.2634):0.6475):0.1307):0.1267):0.1307, (Danio rerio LWS1:0.1287, Danio rerio LWS2:0.1287):1.2931);
