# Supplementary material for: TreeSnatcher plus: capturing phylogenetic trees from images
Source: BMC Bioinformatics. 2012 May 24;13:110. doi: 10.1186/1471-2105-13-110 (PMC3411374; doi:10.1186/1471-2105-13-110)
Supplement: Additional file 6 — ZIP files containing several folders, each of which with TreeSnatcher Plus snapshot files, the original image and a text file. [file 1471-2105-13-110-S6.zip › 1471-2148-10-87-4/1471-2148-10-87-4-l.phy]

(Xenopus tropicalis SWS2:743, (((Gadus morhua SWS2:558, (((Trematomus loennbergii SWS2:277, ((Cottus gobio SWS2:91, Gasterosteus aculeatus SWS2:91):94, (Hippoglossus hippoglossus SWS2:91, Pseudopleuronectes americanus SWS2:91):94):92):94, (Metriaclima zebra SWS2A:91, Oreochromis niloticus SWS2A:91):280):0, (Oryzias latipes SWS2A:276, ((Anableps anableps SWS2A:91, Lucania goodei SWS2A:91):94, (Poecilia reticulata SWS2A:91, Xiphophorus helleri SWS2A:90):94):92):94):186):0, ((Girella punctata SWS2:185, (Takifugu rubripes SWS2:91, Tetraodon nigroviridis SWS2:91):94):278, ((Metriaclima zebra SWS2B:91, Oreochromis niloticus SWS2B:91):280, (Oryzias latipes SWS2B:277, (Lucania goodei SWS2B:185, (Poecilia reticulata SWS2B:91, Xiphophorus helleri SWS2B:93, Anableps anableps SWS2B:91):94):92):94):92):94):92, (Oncorhynchus mykiss SWS2:91, Salmo salar SWS2:91):558):94, (Danio rerio SWS2:185, (Carassius auratus SWS2:91, Cyprinus carpio SWS2:91):94):558);
