# Supplementary material for: TreeSnatcher plus: capturing phylogenetic trees from images
Source: BMC Bioinformatics. 2012 May 24;13:110. doi: 10.1186/1471-2105-13-110 (PMC3411374; doi:10.1186/1471-2105-13-110)
Supplement: Additional file 6 — ZIP files containing several folders, each of which with TreeSnatcher Plus snapshot files, the original image and a text file. [file 1471-2105-13-110-S6.zip › OtherTrees/450px_Phylogenetic_tree/450px-Phylogenetic_tree.phy]

((Aquifex:246, (Thermotoga:192, (Green Filamentous bacteria:243, (Bacterioides Cytophaga:183, (Gram positives:154, (Planctomyces:148, (Cyanobacteria:135, (Proteobacteria:99, Spirochetes:168):29):10):7):23):17):6):19):78, (((Pyrodicticum:17, Thermoproteus:44):17, (T. celer:57, (Methanococcus:71, (Methanobacterium:71, (Methanosarcina:95, Halophiles:74):17):22):20):32):57, (Diplomonads:156, (Microsporidia:139, (Trichomonads:128, (Flagellates:98, (Entamoebae:88, (Slime molds:68, (Ciliates:51, (Animals:52, Fungi:42, Plants:41):14):27):12):20):35):12):15):185):76);
