# Supplementary material for: TreeSnatcher plus: capturing phylogenetic trees from images
Source: BMC Bioinformatics. 2012 May 24;13:110. doi: 10.1186/1471-2105-13-110 (PMC3411374; doi:10.1186/1471-2105-13-110)
Supplement: Additional file 6 — ZIP files containing several folders, each of which with TreeSnatcher Plus snapshot files, the original image and a text file. [file 1471-2105-13-110-S6.zip › OtherTrees/DNApolamino/DNApolamino.phy]

(A4:38, A3:30, ((A5:37, A6:27):37, (A7:35, ((A2:29, (A1:36, A0:34):39):36, ((B0:32, (A8:32, A9:29):34):33, ((B1:30, B2:34):33, (K5:23, ((((J7:33, (J5:35, J6:33):37):42, ((J9:32, (J3:35, J4:32):35):24, ((K3:29, K4:25):33, (K2:25, (J2:31, ((J0:34, J1:27):30, (I3:30, I6:31, I5:35, ((I8:26, I9:36):24, (I7:36, I4:34):21):22):22):29):35):27):19):29):40, L1:34):29, (C1:35, (((B5:25, B6:23):30, (B9:27, (B7:25, B8:23):21):27):26, ((K0:29, ((F0:28, F7:36, (E8:23, E9:29):35):7, (F3:31, (G4:37, (G2:26, G5:30, ((F9:20, ((F6:24, (F4:20, F5:21):26):41, (F7:18, F8:19):22):40):33, (G1:24, G3:22):22):20):31):24):35):33):42, ((((D1:27, C7:31, C3:30, (D0:29, (C9:34, C8:30):34):34):6, ((D2:24, C6:25):20, (C5:24, C4:23):21):33):29, (E7:18, (E4:31, E6:37, (E3:37, (E2:29, E1:35):27):18):32):47):25, ((D7:25, ((D5:35, D6:35):36, (D3:28, D4:35):37):26):36, (E0:35, (D9:32, D8:36):36):33):30):39):27):30, (G6 Phage:18, G7:17):29, (L5:26, (H3:23, (H2:25, (H1:24, (H0:28, G8:24, G9:24):24):23):22):32):32, (K7:30, (((I2:24, I1:31):37, (I0:32, H9:32):38):26, (H8:28, (H6:31, H7:34):39):23):40):41):28):33):23):33):39):39):33):37);
