# Supplementary material for: TreeSnatcher plus: capturing phylogenetic trees from images
Source: BMC Bioinformatics. 2012 May 24;13:110. doi: 10.1186/1471-2105-13-110 (PMC3411374; doi:10.1186/1471-2105-13-110)
Supplement: Additional file 6 — ZIP files containing several folders, each of which with TreeSnatcher Plus snapshot files, the original image and a text file. [file 1471-2105-13-110-S6.zip › OtherTrees/Phylogenetic Tree 2/Phylogenetic Tree 2.phy]

(Giardia:350, (Malaria Parsite:305, (Leishmania:329, ((Green algae:138, (Arabidposis:72, (Rice:37, Zea mays:58):48):66):174, (Dictyostelium discoideum:314, ((C. elegans:133, (Ciona:103, (Human:79, Fish:69):45):67, (Mosquito:62, Drosophila:80):80):126, (S. pombe:137, Neurospora:147, S. cerevisiae:126):227):32):48):17):23):29);
