# Supplementary material for: TreeSnatcher plus: capturing phylogenetic trees from images
Source: BMC Bioinformatics. 2012 May 24;13:110. doi: 10.1186/1471-2105-13-110 (PMC3411374; doi:10.1186/1471-2105-13-110)
Supplement: Additional file 6 — ZIP files containing several folders, each of which with TreeSnatcher Plus snapshot files, the original image and a text file. [file 1471-2105-13-110-S6.zip › OtherTrees/Phylogenetic_Tree_of_Life/Phylogenetic_Tree_of_Life.phy]

((Firmicutes:169, (Actinobacteria:159, (Thermotogae:146, (Deinococcus - Thermus:133, (Chloroflexi:109, (Cyanobacteria:97, (Spirochetes:96, ((Fibrobacteria:71, (Chlorobi:45, Bacterioidetes:46):11):10, (Chlamydiae:71, (Aquifica:46, Proteobacteria:45):25):10):10):7):10):8):10):9):10):54, (((((Thermoplasmata:95, (Archaeoglobi:71, (Halobacteria:44, Methanomicrobia:45):24):22):10, (Methanopyri:71, (Methanobacteria:46, Methanococci:46):23):36):47, (Thermococci:145, Nanoarchaeota:143):10):10, (Thermoploteales:71, (Desulfococcales:47, Sulfolobales:48):20):109):10, (((Rhizaria:70, Excavata:71):35, ((Glaucophyta:69, (Rhodphyceae:47, Chloroplastida:47):19):23, (Alveolata:48, Stramenopiles:48):45):11):8, (Amoebozoa:108, (Fungi:47, Animalia:48):58):11):68):26);
