# Supplementary material for: TreeSnatcher plus: capturing phylogenetic trees from images
Source: BMC Bioinformatics. 2012 May 24;13:110. doi: 10.1186/1471-2105-13-110 (PMC3411374; doi:10.1186/1471-2105-13-110)
Supplement: Additional file 6 — ZIP files containing several folders, each of which with TreeSnatcher Plus snapshot files, the original image and a text file. [file 1471-2105-13-110-S6.zip › OtherTrees/RotatedTree/1471-2148-6-99-1-l_rotated.phy]

(Rhizopus oryzae:420, (Schizosaccharomyces pombe:361, ((((Botrytis cinerea:7, Sclerotinia sclerotiorum:9):70, ((Trichoderma reesei:21, (Fusarium graminearum:9, Fusarium verticillioides:8):11):40, (Magnaporthe grisea:30, (Neurospora crassa:19, (Chaetomium globosum:8, Podospora anserina:10):9):11):29):19):80, (Stagonospora nodorum:70, ((Histoplasma capsulatum:19, (Coccidioides immitis:9, Uncinocarpus reesii:10):10):39, (Aspergillus nidulans:28, (Aspergillus fumigatus:20, (Aspergillus terreus:9, Aspergillus oryzae:8):11):9):31):10):90):191, (Yarrowia lipolytica:179, (((Candida lusitaniae:19, (Debaryomyces hansenii:9, Candida guilliermondii:10):11):40, (Candida parapsilosis:31, (Candida tropicalis:19, (Candida dubliniensis:7, Candida albicans:11):11):10):30):113, ((Candida glabrata:62, (Saccharomyces castellii:49, (Saccharomyces bayanus:39, (Saccharomyces kudriavzevii:31, (Saccharomyces mikatae:20, (Saccharomyces cerevisiae:10, Saccharomyces paradoxus:9):10):9):10):9):10):40, ((Saccharomyces kluyveri:9, Kluyveromyces waltii:9):19, (Kluyveromyces lactis:9, Ashbya gossypii:10):19):70):73):10):171):8):40, (Ustilago maydis:30, (Cryptococcus neoformans:20, (Phanerochaete chrysosporium:8, Coprinus cinereus:9):10):14):372);
