# Supplementary material for: TreeSnatcher plus: capturing phylogenetic trees from images
Source: BMC Bioinformatics. 2012 May 24;13:110. doi: 10.1186/1471-2105-13-110 (PMC3411374; doi:10.1186/1471-2105-13-110)
Supplement: Additional file 6 — ZIP files containing several folders, each of which with TreeSnatcher Plus snapshot files, the original image and a text file. [file 1471-2105-13-110-S6.zip › OtherTrees/TreeOfLife/TreeofLife]

(Protura:303, (Unknown14:285, (Diplura:266, (Archaeognatha:245, (Unknown15:225, (Unknown16:205, (Unknown2:185, ((((Strepsiptera:114, (Unknown9:39, (Raphidioptera:15, Unknown8:13, Unknown19:15):21):73):0, (Unknown13:82, ((Unknown10:36, (Mecoptera:16, Siphonaptera:17):17):19, (Unknown11:15, Unknown12:14):38):23):26):25, ((Unknown7:15, Thysanoptera:16):21, (Phthiraptera:16, Unknown6:15):65):98):20, (Unknown17:140, ((Zoraptera:17, Unknown18:17):120, (Unknown5:104, ((Embiidena:15, Phasmatodea:17):58, ((Manthophasmatodea:15, Grylloblattodea:16):41, (Unknown:39, (Unknown3:16, Isoptera:16):22):18):17):25):35):0):17):18):18):18):17):15):18):17);
