# Supplementary material for: TreeSnatcher plus: capturing phylogenetic trees from images
Source: BMC Bioinformatics. 2012 May 24;13:110. doi: 10.1186/1471-2105-13-110 (PMC3411374; doi:10.1186/1471-2105-13-110)
Supplement: Additional file 6 — ZIP files containing several folders, each of which with TreeSnatcher Plus snapshot files, the original image and a text file. [file 1471-2105-13-110-S6.zip › OtherTrees/bustard/bustard.phy]

(Ardeotis australis:17, Ardeotis nigriceps:10, (Neotis heuglinii:16, (((Neotis ludwigii:57, (Neotis d. jacksonii:17, Neotis d. denhamii:18):18):2, (Neotis nuba:69, ((Lissotis hartlaubii:42, Lissotis melanogaster:19):92, ((Eupodotis rueppeli:110, (Fulica cristata:165, (Balearica regulorum:104, Grus antigone:79):49):34):5, ((((Chlamydotis u. maqueenii:13, (Chlamydotis u. undulata:1, Chlamydotis u. fuertaventurae:1):7):71, (Otis tarda dybowskii:5, Otis tarda tarda:10):58):19, ((Eupodotis senegalensis:47, Eupodotis caerulescens:63):18, (Afrotis afra:20, Afrotis afroides:20):48):17):6, (Tetrax tetrax:84, ((Lophotis ruficrista:18, (Lophotis gindiana:5, Lophotis savilei:2):21):78, (Sypheotides indica:85, Houbaropsis bengalensis:75):18):9):4):4):2):23):15):7, (Ardeotis arabs:42, Ardeotis kori:24):5):5):17);
