# Supplementary material for: TreeSnatcher plus: capturing phylogenetic trees from images
Source: BMC Bioinformatics. 2012 May 24;13:110. doi: 10.1186/1471-2105-13-110 (PMC3411374; doi:10.1186/1471-2105-13-110)
Supplement: Additional file 6 — ZIP files containing several folders, each of which with TreeSnatcher Plus snapshot files, the original image and a text file. [file 1471-2105-13-110-S6.zip › OtherTrees/reptilecladogram14/reptilecladogram14.phy]

(anthracosaurs:210, (synapsids and mammals:197, ((procolophonids:70, pariesaurus:70, turtles:71):113, (captorhinids:142, ((Ichthyosaurs:40, plesiosaurus:41):91, ((tuatara:65, (most lizards:48, (monitor lizards:33, (mosasaurs:20, snakes:20):15):18):19):45, (crocodilians:62, (pterosaurs:52, (ornithischians:42, (sauropods:29, (theropods:16, birds:34):23):24):21):21):89):42):23):75):23):23);
