# Supplementary material for: TreeSnatcher plus: capturing phylogenetic trees from images
Source: BMC Bioinformatics. 2012 May 24;13:110. doi: 10.1186/1471-2105-13-110 (PMC3411374; doi:10.1186/1471-2105-13-110)
Supplement: Additional file 6 — ZIP files containing several folders, each of which with TreeSnatcher Plus snapshot files, the original image and a text file. [file 1471-2105-13-110-S6.zip › OtherTrees/universal_tree2hotbugs_600/universal_tree2hotbugs_600.phy]

((Aquifex Hydrogenobacter:201, (Thermotoga:121, (Green nonsulfur bacteria:222, (Cyanobacteria:96, Proteobacteria:284, Gram positives:112):38, (Flavobacteria:216, Green sulfur bacteria:140):21):11):11):115, ((Diplomonads:221, (Microsporidia:251, (Euglena:166, (Slime molds:39, (Ciliates:29, (Animals:64, Plants:48, Fungi:31):17):47):32):30):25):266, (((Thermofilum:28, Thermoproteus:33):42, (Pyrodictium:22, (Desulfurococcus:32, Sulfolobus:46):35):13):43, (Methanopyrus:46, (Thermococcus:39, (Methanococcus:71, (((Methanosarcina:50, (Methanospirillum:21, Methanoplanus:21):33):50, (Archaeoglobus:25, (Halobacterium:11, Halococcus:15):77):16):37, (Methanothermus:25, Methanobacterium:49):21):45):8):46):12):79):95);
