# Supplementary material for: TreeSnatcher plus: capturing phylogenetic trees from images
Source: BMC Bioinformatics. 2012 May 24;13:110. doi: 10.1186/1471-2105-13-110 (PMC3411374; doi:10.1186/1471-2105-13-110)
Supplement: Additional file 6 — ZIP files containing several folders, each of which with TreeSnatcher Plus snapshot files, the original image and a text file. [file 1471-2105-13-110-S6.zip › OtherTrees/vert_tree/vert_tree.phy]

(Lampreys:87, (Placoderms:154, (Cartilaginous fish:204, (Ray-finned fish:199, ((Coelacanths:209, Lungfish:261):33, ((Salamanders:97, Frogs:109):196, ((Turtles:258, ((Crocodilians:134, (Ornithischian dinosaurs:123, (Non-avian dinosaurs:91, Birds:84):53):33):35, (Lizards:96, Snakes:93):144):40):28, (Monotreme mammals:162, (Marsupial mammals:88, Placental mammals:127):114):74):15):23):21):24):84):17);
